# Supplementary material for: Transcriptome analysis of WRKY gene family in Oryza officinalis Wall ex Watt and WRKY genes involved in responses to Xanthomonas oryzae pv. oryzae stress
Source: PLoS One. 2017 Nov 30;12(11):e0188742. doi: 10.1371/journal.pone.0188742 (PMC5708796; doi:10.1371/journal.pone.0188742)
Supplement: S1 Table — (XLSX) [file pone.0188742.s006.xlsx]

## Sheet: S1_Table
S1 Table qRT-PCR primers of significantly different expression OoWRKYs
Primer No.	Primer sequence (5’→3’)	Product size (bp)
β-actin	F:TGTATGCCAGTGGTCGTACCA	150
	R:CCAGCAAGGTCGAGACGAA
OoWRKY3	F: CGTTCATGACCAAGAGCGAG	161
	R: GTCATCAGAAGACCGCTCCA
OoWRKY13	F: CCCTACCCAAGGGGGTACTA	166
	R: ACTTGCTCGCGTGGTAGC
OoWRKY26	F:ACGACGGGTATAAGTGGAGGA	157
	R:CCCTCGTACATCGTCACCAC
OoWRKY30	F:GCTGCAAGGACAGGTTTTGG	154
	R:AAGGTTGTGCAATGGCGTTC
OoWRKY53	F:ATCGTCCTACTTCGCCATCC	180
	R:TCGCCACGGCTATCATCTTG
OoWRKY70	F:GGAGCTACCAAGAACCGACC	179
	R:CCAGTTGTAGCCGTCGTCC
OoWRKY71	F:GCAACAACCCGTCGTCCA	180
	R:AGGTGCACTCGGTCTGGT
OoWRK111	F:GAAACCGGGCGTTCGTACT	150
	R:GGCGAGCCCTTGATAGGTTT
F: Forward, R: Reverse
