# Supplementary material for: Transcriptome analysis of WRKY gene family in Oryza officinalis Wall ex Watt and WRKY genes involved in responses to Xanthomonas oryzae pv. oryzae stress
Source: PLoS One. 2017 Nov 30;12(11):e0188742. doi: 10.1371/journal.pone.0188742 (PMC5708796; doi:10.1371/journal.pone.0188742)
Supplement: S2 Table — (XLSX) [file pone.0188742.s007.xlsx]

## Sheet: S2_Table
S2 Table WRKY genes identified in O. officinalis and their orthologs in O. sativa sbb japonica
Name	No. of Domains	WRKY type	WRKY motif	Zinc Finger	Group	Peptide size	MSU Locus ID	Identities%
OoWRKY1	1	WRKY	WRKYGQK	C2H2	Ⅱb	468	LOC_Os01g14440.1	96
OoWRKY3	1	WRKY	WRKYGQK	C2H2	Ⅱc	308	LOC_Os03g55080.1	84
OoWRKY4	2	WRKY,WRKY	WRKYGQK	C2H2	Ⅰa	954	LOC_Os03g55164.1	91
OoWRKY5	1	WRKY	WRKYGQK	C2H2	Ⅱb	522	LOC_Os05g04640.1	75
OoWRKY6	1	WRKY	WRKYGQK	C2H2	Ⅱd	384	LOC_Os03g58420.1	87
OoWRKY7	1	WRKY	WRKYGKK	C2H2	Ⅱc	222	LOC_Os05g46020.1	94
OoWRKY8	1	WRKY	WRKYGQK	C2H2	Ⅱc	333	LOC_Os05g50610.2	86
OoWRKY9	1	WRKY	WRKYGQK	C2H2	Ⅱb	570	LOC_Os01g18584.1	67
OoWRKY10	1	WRKY	WRKYGKK	C2H2	Ⅱc	213	LOC_Os01g09100.1	86
OoWRKY11	1	WRKY	WRKYGQK	C2H2	Ⅱc	366	LOC_Os01g43650.2	90
OoWRKY12	1	WRKY	WRKYGQK	C2H2	Ⅱe	339	LOC_Os01g43550.2	91
OoWRKY13	1	WRKY	WRKYGQK	C2H2	Ⅱe	317	LOC_Os01g54600.1	95
OoWRKY14	1	WRKY	WRKYGQK	C2H2	Ⅱe	316	LOC_Os01g53040.1	91
OoWRKY15	1	WRKY	WRKYGQK	C2HC	Ⅲ	326	LOC_Os01g46800.1	84
OoWRKY16	1	WRKY	WRKYGQK	C2H2	Ⅱc	269	LOC_Os01g47560.1	87
OoWRKY19	1	WRKY	WRKYGQK	C2HC	Ⅲ	287	LOC_Os05g49620.1	90
OoWRKY21	1	WRKY	WRKYGQK	C2HC	Ⅲ	321	LOC_Os01g60640.1	86
OoWRKY23	1	WRKY	WRKYGQK	C2H2	Ⅱc	257	LOC_Os01g53260.1	85
OoWRKY24	2	WRKY,WRKY	WRKYGQK	C2H2	Ⅰa	594	LOC_Os01g61080.1	83
OoWRKY25	1	WRKY	WRKYGQK	C2H2	Ⅱd	295	LOC_Os08g13840.1	93
OoWRKY26	1	WRKY	WRKYGKK	C2H2	Ⅱc	225	LOC_Os01g51690.1	91
OoWRKY27	1	WRKY	WRKYGQK	C2H2	Ⅱb	312	LOC_Os01g40430.1	74
OoWRKY28	1	WRKY	WRKYGQK	C2H2	Ⅱa	338	LOC_Os06g44010.1	91
OoWRKY29	1	WRKY	WRKYGQK	C2H2	Ⅱc	306	LOC_Os07g02060.1	85
OoWRKY30	2	WRKY,WRKY	WRKYGQK	C2H2	Ⅰa	698	LOC_Os08g38990.3	94
OoWRKY31	1	WRKY	WRKYGQK	C2H	Ⅱe	290	LOC_Os06g30860.1	71
OoWRKY32	1	WRKY	WRKYGQK	C2H2	Ⅱb	577	LOC_Os02g53100.1	87
OoWRKY34	1	WRKY	WRKYGQK	C2H2	Ⅱc	238	LOC_Os02g43560.1	95
OoWRKY36	1	WRKY	WRKYGQK	C2H2	Ⅱc	244	LOC_Os04g46060.1	87
OoWRKY37	1	WRKY	WRKYGQK	C2H2	Ⅱe	257	LOC_Os04g50920.1	97
OoWRKY39	1	WRKY	WRKYGQK	C2H2	Ⅱe	369	LOC_Os02g16540.1	82
OoWRKY40	1	WRKY	WRKYGQK	C2HC	Ⅲ	322	LOC_Os11g02530.1	88
OoWRKY42	1	WRKY	WRKYGQK	C2H2	Ⅱd	250	LOC_Os02g26430.1	85
OoWRKY45	1	WRKY	WRKYGQK	C2HC	Ⅲ	321	LOC_Os05g25770.1	87
OoWRKY46	1	WRKY	WRKYGEK	C2HC	Ⅲ	231	LOC_Os11g02480.2	94
OoWRKY47	1	WRKY	WRKYGQK	C2HC	Ⅲ	338	LOC_Os07g48260.1	82
OoWRKY49	1	WRKY	WRKYGQK	C2H2	Ⅱc	410	LOC_Os05g49100.1	81
OoWRKY51	1	WRKY	WRKYGQK	C2H2	Ⅱd	329	LOC_Os04g21950.1	93
OoWRKY52	1	WRKY	WRKYGEK	C2HC	Ⅲ	338	LOC_Os12g02400.1	83
OoWRKY53	2	WRKY,WRKY	WRKYGQK	C2H2	Ⅰa	491	LOC_Os05g27730.1	93
OoWRKY54	1	WRKY	WRKYGQK	C2HC	Ⅲ	309	LOC_Os05g40080.1	79
OoWRKY55	1	WRKY	WRKYGEK	C2HC	Ⅲ	211	LOC_Os03g20550.1	99
OoWRKY56	1	WRKY	WRKYGQK	C2H2	Ⅱc	339	LOC_Os01g62514.1	87
OoWRKY57	1	WRKY	WRKYGQK	C2H2	Ⅱc	512	LOC_Os12g01180.1	80
OoWRKY58	1	WRKY	WRKYGQK	C2H2	Ⅱc	215	LOC_Os05g45230.1	81
OoWRKY60	1	WRKY	WKKYGQK	C2H2	Ⅱc	141	LOC_Os03g45450.1	85
OoWRKY61	2	WRKY,WRKY	WVKYGQK,WNKYGQK	C2HC	Ⅰb	341	LOC_Os11g45850.1	51
OoWRKY62	1	WRKY	WRKYGQK	C2H2	Ⅱa	308	LOC_Os09g25070.1	90
OoWRKY63	2	WIKY,WRKY	WIKYDQK,WRKYGQK	C2HC	Ⅰb	407	LOC_Os11g45920.1	68
OoWRKY64	1	WRKY	WRKYGQK	C2HC	Ⅲ	321	LOC_Os12g02450.1	90
OoWRKY65	1	WRKY	WRKYGQK	C2HC	Ⅲ	344	LOC_Os12g02470.1	76
OoWRKY66	1	WRKY	WRKYGQK	C2H2	Ⅱe	183	LOC_Os02g47060.1	90
OoWRKY67	1	WRKY	WRKYGKK	C2H2	Ⅱc	196	LOC_Os05g09020.1	81
OoWRKY68	1	WRKY	WRKYGQK	C2H2	Ⅱd	310	LOC_Os04g51560.1	93
OoWRKY69	1	WRKY	WRKYGQK	C2HC	Ⅲ	331	LOC_Os08g29660.1	83
OoWRKY70	2	WRKY,WRKY	WRKYGQK	C2H2	Ⅰa	516	LOC_Os05g39720.1	76
OoWRKY71	1	WRKY	WRKYGQK	C2H2	Ⅱa	351	LOC_Os02g08440.1	91
OoWRKY72	1	WRKY	WRKYGQK	C2H2	Ⅱc	239	LOC_Os11g29870.1	90
OoWRKY73	1	WRKY	WRKYGQK	C2H2	Ⅱb	607	LOC_Os06g05380.1	90
OoWRKY74	1	WRKY	WRKYGQK	C2HC	Ⅲ	355	LOC_Os09g16510.1	83
OoWRKY76	1	WRKY	WRKYGQK	C2H2	Ⅱa	333	LOC_Os09g25060.1	93
OoWRKY77	1	WRKY	WRKYGKK	C2H2	Ⅱc	255	LOC_Os01g40260.1	79
OoWRKY79	1	WRKY	WRKYGQK	C2HC	Ⅲ	346	LOC_Os03g21710.1	89
OoWRKY80	1	WRKY	WRKYGQK	C2H2	Ⅱe	385	LOC_Os03g63810.1	86
OoWRKY81	2	WRKY,WRKY	WRKYGQK	C2H2	Ⅰa	478	LOC_Os03g33012.1	94
OoWRKY82	1	WRKY	WRKYGQK	C2HC	Ⅲ	304	LOC_Os05g14370.1	92
OoWRKY84	1	WRKY	WRKYGEK	C2HC	Ⅲ	265	LOC_Os05g40070.1	84
OoWRKY87	2	WRKY,WRKY	WRKYGQK	C2H2	Ⅰa	617	LOC_Os07g39480.1	96
OoWRKY88	2	WRKY,WRKY	WRKYGQK	C2H2	Ⅰa	422	LOC_Os07g40570.1	90
OoWRKY89	2	WRKY,WRKY	WRKYGQK	C2H2	Ⅰa	420	LOC_Os08g17400.1	94
OoWRKY90	1	WRKY	WRKYGQK	C2H2	Ⅱc	635	LOC_Os09g30400.1	92
OoWRKY94	1	WRKY	WRKYGQK	C2H2	Ⅱd	367	LOC_Os12g40570.2	96
OoWRKY95	1	WRKY	WRKYGQK	C2HC	Ⅲ	218	LOC_Os12g02440.3	94
OoWRKY96	2	WRKY,WRKY	WRKYGQK	C2H2	Ⅰa	500	LOC_Os12g32250.1	98
OoWRKY97	1	WRKY	WRKYGEK	C2H2	Ⅲ	231	LOC_Os12g02420.1	91
OoWRKY102	1	WRKY	WRKYGQK	C2H2	Ⅱc	265	LOC_Os01g08710.2	83
OoWRKY104	1	WRKY	WRKYGQK	C2HC	Ⅲ	281	LOC_Os11g02520.1	94
OoWRKY107	1	WRKY	WRKYGQK	C2H2	Ⅱb	517	LOC_Os01g09080.1	88
OoWRKY108	1	WRKY	WRKYGQK	C2HC	Ⅲ	345	LOC_Os01g60600.1	83
OoWRKY109	1	WRKY	WRKYGQK	C2H2	Ⅱe	250	LOC_Os05g03900.2	94
OoWRKY111	1	WRKY	WRKYGQK	C2H2	Ⅱe	341	LOC_Os05g50700.1	89
OoWRKY113	1	WRKY	WRKYGQK	C2HC	Ⅲ	386	LOC_Os06g06360.1	88
OoWRKY114	1	WRKY	WRKYGEK	C2HC	Ⅲ	338	LOC_Os12g02400.1	82
OoWRKY115	1	WRKY	WRKYGQK	C2HC	Ⅲ	311	LOC_Os07g27670.1	75
OoWRKY116	1	WRKY	WRKYGQK	C2HC	Ⅲ	286	LOC_Os01g60520.1	90
OoWRKY118	1	WRKY	WRMCGQN	C2H2	IV	850	LOC_Os08g09900.1	91
OoWRKY119	1	WRKY	WRKYGQK	C2H2	Ⅱc	339	LOC_Os01g62510.1	85
OoWRKY121	1	WRKY	WRKYGQK	C2H2	Ⅱd	388	LOC_Os03g53050.1	98
OoWRKY125	2	WRKY,WRKY	WIKYDQK, WRKYGQK	C2HC	Ⅰb	1252	LOC_Os11g45750.2	85
