# Supplementary material for: Transcriptome analysis of WRKY gene family in Oryza officinalis Wall ex Watt and WRKY genes involved in responses to Xanthomonas oryzae pv. oryzae stress
Source: PLoS One. 2017 Nov 30;12(11):e0188742. doi: 10.1371/journal.pone.0188742 (PMC5708796; doi:10.1371/journal.pone.0188742)
Supplement: S3 Table — (XLSX) [file pone.0188742.s008.xlsx]

## Sheet: S3_Table
S3 Table Extra domains found in OoWRKY proteins
Domains	Pfam ID	Name	Groups/subgroup	E-value
			Subgroups
FAR1	PF03101	OoWRKY24	Ⅰa	0.99
AAA_16	PF13191	OoWRKY125	Ⅰb	0.00038
AAA_22	PF13401	OoWRKY125	Ⅰb	6.7e-05
NACHT	PF05729	OoWRKY125	Ⅰb	0.00024
NB-ARC	PF00931	OoWRKY125	Ⅰb	2e-52
TniB	PF05621	OoWRKY125	Ⅰb	0.0024
DUF1635	PF07795	OoWRKY28	Ⅱa	0.033
DUF2282	PF10048	OoWRKY76	Ⅱa	0.014
DUF3244	PF11589	OoWRKY28	Ⅱa	0.33
Fez1	PF06818	OoWRKY28	Ⅱa	0.12
Mito_fiss_reg	PF05308	OoWRKY71	Ⅱa	0.0023
GIT_CC	PF16559	OoWRKY32	Ⅱb	0.089
PRKG1_interact	PF15898	OoWRKY32	Ⅱb	0.015
Spc7	PF08317	OoWRKY32	Ⅱb	0.44
FAR1	PF03101	OoWRKY7	Ⅱc	0.0086
FAR1	PF03101	OoWRKY26	Ⅱc	0.002
FAR1	PF03101	OoWRKY67	Ⅱc	0.0014
Sporozoite_P67	PF05642	OoWRKY16	Ⅱc	0.0039
FLYWCH	PF04500	OoWRKY6	Ⅱd	0.0042
Plant_zn_clust	PF10533	OoWRKY25	Ⅱd	4.3e-16
Plant_zn_clust	PF10533	OoWRKY42	Ⅱd	4.1e-14
Plant_zn_clust	PF10533	OoWRKY51	Ⅱd	1.4e-20
Plant_zn_clust	PF10533	OoWRKY68	Ⅱd	9.5e-19
Plant_zn_clust	PF10533	OoWRKY94	Ⅱd	1.3e-18
Plant_zn_clust	PF10533	OoWRKY121	Ⅱd	4.3e-16
AJAP1_PANP_C	PF15298	OoWRKY37	Ⅱe	0.041
CAF1_p150_N	PF15557	OoWRKY66	Ⅱe	0.0041
FLYWCH	PF04500	OoWRKY39	Ⅱe	0.039
Dimer_Tnp_Hat	PF05699	OoWRKY118	IV	8.6e-19
DUF4413	PF14372	OoWRKY118	IV	1e-22
FLYWCH	PF04500	OoWRKY40	Ⅲ	0.026
Keratin	PF02422	OoWRKY45	Ⅲ	0.01
zf_BED	PF02892	OoWRKY118	IV	1e-05
The domains were identified by using the MOTIF search program, with an E-value less than or equal to 0.01.
