# Supplementary material for: Transcriptome analysis of WRKY gene family in Oryza officinalis Wall ex Watt and WRKY genes involved in responses to Xanthomonas oryzae pv. oryzae stress
Source: PLoS One. 2017 Nov 30;12(11):e0188742. doi: 10.1371/journal.pone.0188742 (PMC5708796; doi:10.1371/journal.pone.0188742)
Supplement: S2 File — The alignment was performed by MUSCLE in the MEGA6. (MEG) [file pone.0188742.s010.meg]

#mega
!Title ;
!Format DataType=Protein indel=-;

#OoW1
-DGCQWRKYGQKMAKGNP-CP-RAYYRCTM-----ATGCPVRKQVQRCA----------E
D-------RSI-LITTYEGTHNHP

#OoW3
EDGYRWRKYGQKAVKNSP-FP-RSYYRCTN------SKCTVKKRVERSS----------D
D-------PSV-VITTYEGQHCHH

#OoW4N
DDGYTWRKYGQKQLKDAE-SP-RSYYKCTR------DGCPVKKIVERSS-----------
D-------GCI-KEITYKGRHSHP

#OoW4C
DDGYRWRKYGQKVVKGNP-RP-RSYYKCTA------DGCNVRKQIERAS----------A
D-------PKC-VLTTYTGRHNHD

#OoW5
-DGCQWRKYGQKMAKGNP-CP-RAYYRCTM-----ASQCPVRKQVQRCA----------E
D-------KTI-LITTYEGTHSHP

#OoW6
-DNYSWRKYGQKPIKGSP-HP-RGYYRCSS-----KKDCPARKHVERCR----------S
D-------PAM-LLVTYENEHNH-

#OoW7
DDGYKWRKYGKKSVKNSP-NP-RNYYRCST------EGCNVKKRVERDK----------D
D-------PSY-VVTTYEGTHNH-

#OoW8
EDGYRWRKYGQKAVKNSP-YP-RSYYRCTT------QKCGVKKRVERSQ----------Q
D-------PSM-VITTYEGQHTHP

#OoW9
-DGCQWRKYGQKMAKGNP-CP-RAYYRCTM-----AIGCPVRKQVQRCA----------E
D-------KTV-LITTYEGNHNHQ

#OoW10
DDGFKWRKYGKKAVKSSP-NP-RNYYRCSA------AGCGVKKRVERDG----------D
D-------PRY-VVTTYDGVHNH-

#OoW11
EDGYRWRKYGQKAVKNSP-YP-RSYYRCTT------PKCGVKKRVERSY----------Q
D-------PST-VITTYEGQHTHH

#OoW12
-DLWAWRKYGQKPIKGSP-YP-RGYYKCSS-----MKGCMARKMVERSP----------A
K-------PGM-LVVTYMADHCHP

#OoW13
-DSWAWRKYGQKPIKGSP-YP-RGYYRCSS-----SKGCPARKQVERSR----------A
D-------PTV-LLVTYSFEHNHP

#OoW14
-DSWAWRKYGQKPIKGSP-YP-RAYYRCSS-----SKGCPARKQVERSR----------A
D-------PDM-VIVAYSFEHNH-

#OoW15
DDGFSWRKYGQKDILGAK-YP-RAYFRCTH---RHTQGCHASKQVQRAD----------G
D-------PLL-FDVVYNGDHTCP

#OoW16
EDGYRWRKYGQKAVKNSP-YP-RSYYRCTT------QKCPVKKRVERSY----------Q
D-------TAV-VITTYEGKHTHP

#OoW19
DDGLSWRKYGQKDILGAK-YP-RAYFRCTH---RHTQGCNATKQLQRAD----------G
D-------PLL-FDVVYIGDHTC-

#OoW21
-DGFIWRKYGQKEINGCR-HP-RLYYRCAF----RGQGCLATRRVQQSQ------SQSQD
D-------PAA-FVIAYYGEHTC-

#OoW23
DDGYRWRKYGQKAVKNSK-HP-RSYYRCTH------HTCNVKKQVQRLA----------K
D-------RGI-VVTTYEGVHNHP

#OoW24N
EDGYNWRKYGQKQVKGSE-NP-RSYYKCTF------PSCPTKKKVERSL-----------
D-------GQI-TAIVYKGTHNH-

#OoW24C
DDGFRWRKYGQKVVKGNP-NP-RSYYKCTT------MGCPVRKHVERAS----------H
D-------TRA-VITTYEGKHNHD

#OoW25
-DEYSWRKYGQKPIKGSP-YP-RGYYRCST-----VKGCPARKHVERAA----------D
D-------PAT-LVVTYEGDHRH-

#OoW26
DDGYKWRKYGKKSVKNSP-NP-RNYYRCST------EGCNVKKRVERDK----------N
D-------PRY-VVTMYEGIHNH-

#OoW27
KDGCQWRKYGQKTAKGNP-WP-RGYYRCTG-----APGCPVKKQVQRCN----------H
D-------TSV-LITTYNGIHNHP

#OoW28
KDGYQWRKYGQKVTKDNP-CP-RAYFRCSF-----APACPVKKKVQRSA----------D
D-------NTV-LVATYEGEHNH-

#OoW29
EDGYRWRKYGQKAVKNSP-FP-RSYYRCTN------SKCTVKKRVERSS----------D
D-------PSV-VITTYEGQHCHH

#OoW30N
EDGYNWRKYGQKQVKNSE-HP-RSYYKCTF------TNCAVKKKVEHSQ-----------
D-------GQI-TEIVYKGSHNHP

#OoW30C
DDGYRWRKYGQKVVKGNP-NP-RSYYKCTH------PGCSVRKHVERSS----------H
D-------LKS-VITTYEGKHNHE

#OoW31
-DSWAWRKYGQKPIKGSP-YP-RGYYRCSS-----NKSCAARKQVERCR----------V
D-------PSF-LLLTYTGAHTH-

#OoW32
NDGCQWRKYGQKVAKGNP-CP-RAYYRCTV-----APGCPVRKQVQRCP----------E
D-------RSI-LITTYEGTHNHP

#OoW34
DDGYKWRKYGQKVVKNSL-HP-RSYFRCTH------SNCRVKKRVERLS----------T
D-------CRM-VITTYEGRHTH-

#OoW36
DDGYKWRKYGQKVVKNSL-HP-RSYYRCTH------NNCRVKKRVERLS----------T
D-------CRM-VITTYEGRHTH-

#OoW37
-DLWAWRKYGQKPIKGSP-YP-RGYYRCSS-----SKGCSARKQVERSR----------T
D-------PNM-LVITYTSEHNHP

#OoW39
-DVWAWRKYGQKPIKGSP-YP-RGYYRCSS-----SKGCPARKQVERSR----------S
D-------PNT-FILTYTGEHNH-

#OoW40
-DGHQWRKYGQKHINNAK-HP-RSYYRCTY---RQEQKCKATKTVQQREDLHHANSYNGD
H-------PIM-YTVVYYGQHTC-

#OoW42
-DDYSWRKYGQKPIKGSP-YP-RGYYKCST-----VRGCPARKHVERDP----------G
E-------PAM-LIVTYDGDHRH-

#OoW45
DDGQAWRKYGQKEIQNSK-HP-KAYFRCTH---KYDQLCTAQRQVQRCD----------D
D-------PSS-YRVTYIGEHTCR

#OoW46
DDGHQWRKYGEKKLSNSN-FP-RFYYRCTY---KNDMKCPATKQVQQKD---------TN
D-------PPL-FSVTYFNHHTC-

#OoW47
EDGKQWRKYGQKHIQDSPNNP-RSYYRCTH---RPDQGCMATKQVQTSE----------S
N-------QSE-FVISYYGEHTCR

#OoW49
EDGYRWRKYGQKAVKNSP-YP-RSYYRCTT------QKCPVKKRVERSY----------Q
D-------AAV-VITTYEGKHTHP

#OoW51
-DEFSWRKYGQKPIKGSP-FP-RGYYKCST-----LRGCPARKHVERDP----------A
D-------PSM-LIVTYEGEHRH-

#OoW52
EDGFQWRKYGEKKIQGTH-FT-KSYFRCTY---REDRACQGTKQIQQKD---------NN
D-------PPM-FQVTYTNDHTCN

#OoW53N
EDGYNWRKYGQKQVKGSE-NP-RSYYKCTY------NGCSMKKKVERSL----------A
D-------GRI-TQIVYKGAHNHP

#OoW53C
DDGFRWRKYGQKVVKGNP-NP-RSYYKCTT------MGCPVRKHVERAS----------H
D-------TRA-VITTYEGKHNHD

#OoW54
DDKFLWRKYGQKEIKNNK-YP-RFYYRCSY---KDDHGCTATKQVQQSE---------DD
DTA-----SPV-YVITYFGEHTC-

#OoW55
NDGHQWRKYGEKKINNCN-FP-RYYYRCTY---KDNMNCPATKQIQQKD---------YS
D-------PPL-YSVTYYNEHTC-

#OoW56
-DGYKWRKYGQKSIKNNR-HP-RSYYKCTS------SRCSAKKHVEKST----------D
D-------PEM-LIVTYEGSHHH-

#OoW57
-DGYSWRKYGQKQVKGSE-FP-RSYYKCTY------PTCPVKRKVEMTP-----------
D-------GRI-AEIVYNGEHNHP

#OoW58
DDGYRWRKYGQKAVKNSK-HP-RSYYRCTH------HTCNVKKQVQRLA----------K
D-------RGI-VVTTYEGVHNHP

#OoW60
EDGYEWKKYGQKFIKNIQ-KN-RSYFRCRD------QRCGAKKKVEWHP----------H
D-------PTLNLRVVYDGAHHH-

#OoW61N
DDGFSWVKYGQKEILGAM-YP-RSYFRCTH---RQTKGCLAMKQVQPTD----------E
D-------QLI-LDVIYYGEHSCD

#OoW61C
DDGYSWNKYGQKDILGAK-YP-RAYFRCTH---RNTQGCVATKQMQRRD----------A
D-------PLL-FDVVYHGAHTC-

#OoW62
KDGYQWRKYGQKVTRDNP-YP-RAYFRCAF-----APSCPVKKKVQRCA----------E
D-------RSM-LVATYEGEHNH-

#OoW63N
DDGLSWIKYDQKDILGAK-FP-RAYFRCTHWSSTKKKGCMATKEVQRDD----------D
D-------PLL-FDIVYHGDHTC-

#OoW63C
-DGHGWRKYGQKDIVGAK-FP-RFYFRCTH---RNTQGCVATKQMQRRD----------A
D-------PLL-FDVTYHGKHTC-

#OoW64
-DGHQWRKYGQKHINNAK-HP-RSFYRCTY---RQEQKCKATKTVQQREDLHHANSYNGD
H-------PIM-YTVVYYGQHTC-

#OoW65
-DGYQWRKYGQKQIEGAV-YP-RSYYRCTN---STNQGCLAKKTVQRND----------D
DINGGGGGAAP-YTVAYISEHTCK

#OoW66
---WAWRKYGQKPIKGSP-YP-RGYYRCSS-----SKGCSARKQVERSR----------T
D-------PNM-LVITYTSEHNHP

#OoW67
DDGFKWRKYGKKAVKNSP-NP-RNYYRCST------EGCNVKKRVERDR----------E
D-------HRY-VITTYDGVHNH-

#OoW68
-DEYSWRKYGQKPIKGSP-YP-RGYYKCST-----VRGCPARKHVERAT----------D
D-------PAM-LVVTYEGEHRH-

#OoW69
DDGHSWRKYGQKDILGAK-HP-RGYYRCTH---RNTQGCTATKQVQRTD----------D
D-------ASL-FDVVYHGDHTCR

#OoW70N
DDGYNWRKYGQKQVKGSE-NP-RSYYKCTF------PSCPTKKKVERSL-----------
D-------GQI-TEIVYKGTHNH-

#OoW70C
DDGFRWRKYGQKVVKGNP-NP-RSYYKCTT------MGCPVRKHVERAS----------H
D-------TRA-VITTYEGKHNHD

#OoW71
KDGYQWRKYGQKVTKDNP-CP-RAYFRCSF-----APACPVKKKVQRSA----------E
D-------NTI-LVATYEGEHNH-

#OoW72
DDGFRWRKYGQKAVKNNK-FP-RSYYRCTH------QGCNVKKQVQRLS----------R
D-------ETV-VVTTYEGTHTHP

#OoW73
NDGCQWRKYGQKIAKGNP-CP-RAYYRCTV-----AAGCPVRKQVQRCA----------D
D-------MSI-LITTYEGTHNHP

#OoW74
DDGHSWRKYGQKEILGAK-HPRRGYYRCTH---RNSQGCVATKQVQRTD----------D
D-------ATL-FDVIYHGEHTC-

#OoW76
KDGYQWRKYGQKVTRDNP-SP-RAYFRCAF-----APSCPVKKKVQRSA----------E
D-------SSL-LVATYEGEHNHP

#OoW77
DDGYRWRKYGKKMVKNSP-NP-RNYYRCSS------EGCRVKKRVERAR----------D
D-------ARF-VVTTYDGVHNHP

#OoW79
DDGHVWRKYGQKDIQNSP-YP-RSYYRCTH---KLDQGCAATRQTQRCE----------V
D-------PSN-YDITYYGEHTCR

#OoW80
-DLWAWRKYGQKPIKGSP-YP-RGYYRCSS-----SKGCPARKQVERSR----------S
D-------PNM-LVITYTAEHNHP

#OoW81N
DDGYNWRKYGQKAVKGGE-YP-RSYYKCTH------LSCPVKKKVERSS-----------
D-------GQI-TQIIYRGQHNHQ

#OoW81C
DDGYRWRKYGQKVVKGNP-HP-RSYYKCTY------QGCDVKKHIERSS----------Q
D-------PKA-VITTYEGKHSHD

#OoW82
-DGHQWRKYGQKNINNSN-HQ-RCYYRCTY---KHEQNCKATKTVQQLD--------SAG
E-------TIM-YTVVYYGQHTCK

#OoW84
NDGFHWRKYGEKNILNNE-FR-RLYYRCGY---SDDRKCQAKKYVQQEN---------NK
Q-------PPE-FRVTLTHEHTC-

#OoW87N
EDGYNWRKYGQKHVKGSE-NP-RSYYKCTH------PNCEVKKLLERSL-----------
D-------GQI-TEVVYKGHHKHP

#OoW87C
DDGYRWRKYGQKVVKGNP-NP-RSYYKCTN------TGCPVRKHVERAS----------H
D-------PKS-VITTYEGKHNHE

#OoW88N
DDGYNWRKYGQKAVKGGE-YP-KSYYKCTH------PNCLVRKNVEHSA-----------
D-------GRI-IQIIYRGQHTHE

#OoW88C
DDGYRWRKYGQKVVKGNP-YP-RSYYKCTY------LGCDVKKQVERSV----------E
E-------PNA-VITTYEGKHTHD

#OoW89N
-DGFNWRKYGQKQVKSSE-NS-RSYYRCTN------SNCLAKKKVEHCP-----------
D-------GRV-VEIIYRGTHNHE

#OoW89C
-DGYRWRKYGQKIVKGNP-NP-RSYYRCTH------DGCPVRKHVEKAP----------D
D-------DNN-IVVTYEGKHNHD

#OoW90
DDGYRWRKYGQKVVKGNP-NP-RSYYKCTH------QGCSVRKHVERAS----------H
D-------LKS-VITTYEGKHNHE

#OoW94
-DEYSWRKYGQKPIKGSP-HP-RGYYKCSS-----VRGCPARKHVERCV----------D
D-------PAM-LIVTYEGEHNH-

#OoW95
NDGHQWRKYGQKWISRAK-HF-RSYYRCAN---SKVQGCPATKTVQQMD------SSGNG
T-------SKL-FNVDYYSQHTCR

#OoW96N
DDGYNWRKYGQKVVKGSD-CP-RSYYKCTH------PNCPVKKKVEHAE-----------
D-------GQI-SEIIYKGKHNHQ

#OoW96C
DDGYRWRKYGQKVVKGNP-HP-RSYYKCTY------AGCNVRKHIERAS----------S
D-------PKA-VITTYEGKHNHE

#OoW97
DDGHQWRKYGEKKLSNSN-FP-RFYYRCTY---KNDMKCPATKQVQQKD---------TN
D-------PPL-FSVTYFNHHTC-

#OoW102
DDGYKWRKYGQKVVKNSL-HP-RSYYRCTH------NNCRVKKRVERLS----------T
D-------CRM-VITTYEGRHTH-

#OoW104
NDGHQWRKYGQKWISRAK-HF-RSYYRCAN---SKVQGCPATKTVQQMD------SSGNG
T-------SKL-FNVDYYSQHTCR

#OoW107
NDGCQWRKYGQKISKGNP-CP-RAYYRCTV-----APNCPVRKQVQRCA----------D
D-------MSI-LITTYEGTHSHP

#OoW108
DDGYQWRKYGQKKINNTN-FP-RSYYRCSY---HRERRCPAQKHVQQRD---------GD
DF------PAL-HVVVYTHEHPC-

#OoW109
-DSWSWRKYGQKPIKGSP-HP-RGYYKCSS-----YRGCPARKQVDKCR----------N
D-------ASL-LIITYTSDHNHD

#OoW111
-DLWAWRKYGQKPIKGSP-YP-RGYYKCSS-----LKACMARKMVERSP----------E
K-------PGV-LVVTYIAEHCH-

#OoW113
DDGFSWRKYGQKDILGAK-FP-RGYYRCTY---RNAQGCPATKQVQRSD----------A
D-------LAV-FDVTYQGAHTCH

#OoW114
EDGYQWRKYGEKNIQGTH-FT-RSYFRCTY---RDDMGCQATKQVQQKD---------NN
D-------PPN-FQVTYSNDHTC-

#OoW115
DDSYPWRKYGQKDILGAR-FA-RSYYRCAQ-----MLGCSARKHVQQSD----------D
D-------PSR-LEITYIGAHTC-

#OoW116
-DGHLWRKYGQKNIKDSA-FP-RLYYRCSY---REDRQCLASKLVQQEN---------DD
D-------PPL-YRVTYTYEHTC-

#OoW118
DDGFHWRMCGQNTIQGGLVFS----YQCAL------PNCGVRKSITRSA-----------
D-------GQT-IETVCRGYHNHP

#OoW119
-DGYKWRKYGQKSIKNNP-HP-RSYYKCTS------SRCSAKKHVEKST----------D
D-------PEM-LIVTYEGSHHH-

#OoW121
-DEFSWRKYGQKPIKGSP-HP-RGYYKCSS-----VRGCPARKHVERCV----------D
D-------PSM-LIVTYEGDHNH-

#OoW125N
DDGLSWIKYDQKDILGAK-FP-RAYFRCTHWSSTKKKGCMATKEVQRDD----------D
D-------PLL-FDIVYHGDHTC-

#OoW125C
-DGHGWRKYGQKDIVGAK-FP-RFYFR---------------------------------
------------------------
