# Supplementary material for: Transcriptome analysis of WRKY gene family in Oryza officinalis Wall ex Watt and WRKY genes involved in responses to Xanthomonas oryzae pv. oryzae stress
Source: PLoS One. 2017 Nov 30;12(11):e0188742. doi: 10.1371/journal.pone.0188742 (PMC5708796; doi:10.1371/journal.pone.0188742)
Supplement: S3 File — The alignment was performed by MUSCLE in the MEGA6. (MEG) [file pone.0188742.s011.meg]

#mega
!Title ;
!Format DataType=Protein indel=-;

#OoW1
------------------------------------------------------------
------------------------------------------------------------
---------------------------MDGSLDIYALSLSCACDVLQLAAMQAELGRMNE
ENQRLRGM----------------------------------------------------
------------------------------------------------------------
------------------------------------------------------------
------------------------------------------------------------
------------------------------------------------------------
------------------------------------------------------------
------------------------------------------------------------
-------------------------------------LTQVT------------------
------------------------------------------SSYQALQMHLVALMQQ--
----------------RPQMMQPPTQPQPPPAHQDGKAEG--------------------
-------------------------------AVVPRQFLDLGPSGAGGEAAEEPSNSS--
-----------------------------------------------------------T
EAGSPRRSSSTGNKDQERGDSLDAPSTA--------------------------------
------------------------------------------------------------
-----------------------------------------AAWLPGRAMAPQMG-----
----------------GAASKGHDQQAQEANMRKARV-----SVRARSE-----------
-----AP-----IIA-DGCQWRK---------YGQKMAKG-NPC----------------
------------------------------P-RAYY--RCT--MA---TGCPV-------
---------------------RKQV-Q---RC--------AED------RSI-LITTYEG
THN-H-------------------------------------------------------
--------------PLPPAAMAMASTTSAAASMLLSGSMPSADGAAGIMSSNFLARTVLP
CSSSMATISASAPFPTVTLDLT---HAPPGAPNAVPLNAARPAG----------------
-------------------------------------------P-----APQFQVPLPGG
GMAPAFAVPPQVLYNQSKFSGLQMSSDSAEAAAAAQFAQPRPPIGQLPGPLSDTVSAAAA
AITADPNFTVALAAAITSIIGGQHAAAAGNSNANNTNTNTTSNTNNTSSNNTTSNNTNSE
TQ*-----------------

#OoW3
------------------------------------------------------------
------------------------------------------------------------
---------------------------------------------GGEWSLFDG------
------------------------------------------------------------
------------------------------------------------------------
------------------------------------------------------------
------------------------------------------------------------
------------------------------------------------------------
------------------------------------------------------------
------------------------------------------------------------
------------------------------------------------------------
------------------------------------------DAFAEYSSAVLAELGG--
----------------WAAGAGGGGMMIPVLDLPEDVMGA--------------------
---------------------------------------AAARSEEEAPARSGDGGAA--
-----------------------------------------------------------A
SSSSSGEPAAPENAD---------------------------------------------
------------------------------------------------------------
-----------------------------------------SGKQPAIAEAAPAA-----
----------------AATAKKGQKRARQP---RF-------AFMTKSE-----------
-----ID-----HLE-DGYRWRK---------YGQKAVKN-SPF----------------
------------------------------P-RSYY--RCT--NS----KCTV-------
---------------------KKRV-E---RS--------SDD------PSV-VITTYEG
QHC-H-------------------------------------------------------
--------------HTASFQRGVGGAAVAAHIHGAAAV---------------ALAEQMS
AFVSAPPPPAPPQQHMLYSLPR---LHPPSSSETVVSSMPTTSL----------------
-------------------------------------------Q-----ELNNSEGLQRP
SYSPQAAVTIAQPPPSPSVPPAVSFDKGLLDDIVPPGVRLG*------------------
------------------------------------------------------------
--------------------

#OoW4
------------------------------------------------------------
------------------------------------------------------------
----------MAEALVAGLRLAASAVARPQSRRRRGRLPDGYCAARVPQLRRGRLCARAA
VAGPPEVDEDEAMSIDNLRRFFDVNVGKWNGAFYQFDAHGRVLQGISTRLSVSTYGEDDL
ISLLQSLYIKQASSQISFVDEEDSEEWVEYKIKETNMFT---------------------
------------------------------------------------------------
------------------------------------------------------------
-------------------------VDKYQQIGFFREEKAFALRYQTAGMLETVLRAGVL
GEDDTGEESPKNLKIPSRKPSIVCENCLYSLEGNGRVRAFHIMDPKGVLDMLIIFHEKQG
SEVPLIYSSDDADITNNDRIAPLLGRWEGRSVTKRSGVYGATLSEADTVVLLEKDRSGQL
ILDNMSTKSGTSTTTTVHWTGSANNNLLRFDGGYEMTLLPGGMYMGYPSDIGKIVNDLDS
FHLEFCWMESPGKRQRLVRTYDSAGLAVSSTYFFETKRLSSLKPHHHLRRRVGDHGRTPD
LSNANRVAGEGEGGDRFRRRRVAAVTAAAIDRAKSPEEGDSFRWFWKYSAQAVGASQSNP
NTSRSDPLSWSAAVVVIDREALPLHKQRKLTRAAAVAMADRRRSDGGGGMQQQPFTSPGQ
ERVFDGGGVPGQVAPYGSDFDQSSYMALLAAGAVGVQPTTAPWAVEEDVAAAPPGISLAP
QFSMANYAPPPSYQHPATLVSPPLAAGL--------------------------------
------------------------------------------------------------
-----------------------HPYPPYLHGVDAPPPQWPPRPAPSPSSLQPPP-----
---------PNFTVLAAAAPPHEQHHSMQQLLLRAAAFGGGMHAVPTAA-----------
-----PAAATIEQPAKDGYNWRK---------YGQKQLKD-AES----------------
------------------------------P-RSYY--KCT--RD----GCPV-------
---------------------KKIV-E---RS---------SD------GCI-KEITYKG
RHS-H---PRPLEP----------------------------------------------
--------------RRGSSSSGMGAMAAGDHNAGAAAD------------DAAVVDEDDH
SDDDTLHEDDDGEEEGHDSRGA---DGEVGQRVVRKPKIILQTR----------------
-------------------------------------------S-----EVDLLDDGYRW
RKYGQKVVKGNPRPRSYYKCTADGCNVRKQIERASADPK--------CVLTTYTGRHNHD
PPGRPAGAAAAASANLQMPGPAAMSLAGGGARQMKEET*---------------------
--------------------

#OoW5
------------------------------------------------------------
------------------------------------------------------------
----------------------MEMMVQKQRNEEEEERGLLIGREIKEVDFFSAAAGAGG
GRRDVDDDGAVVLRADGISSHAGFMVSTALDLLTAVNDGDEEKKGEYSSDHQSKMDAAAT
TVEGE-------------------------------------------------------
------------------------------------------------------------
------------------------------------------------------------
------------------------------------------------------------
------------------------------------------------------------
------------------------------------------------------------
-------------------------------------LRQAG------------------
------------------------------------------EENRRLRRRLEELTTS--
----------------YGALYHQLVQAQQLHTKQQVAMAG--------------------
-------------------------------VQLLDALAASPASHRRRAEAAAALDGD--
-----------------------------------------------------------R
TDSDGGEADKNVSPSLGSKRPATTLTRL--------------------------------
------------------------------------------------------------
-----------------------------------------TPESGGGENNAGGE-----
--------------QAPAAEMAPCRKARV-------------SVRARSE-----------
-----AP-----MIS-DGCQWRK---------YGQKMAKG-NPC----------------
------------------------------P-RAYY--RCT--MA---SQCPV-------
---------------------RKQV-Q---RC--------AED------KTI-LITTYEG
THS-H-------------------------------------------------------
--------------PLPPAAAAMAKTTSAAAAMLLSGPAVSRDALFGHHGAVVAAPPFFH
HPYGGAAGGSAATTTMATLSASAPFPTITLDLTQPPPTTATGAA----------------
-------------------------------------------GMLHRPQAFPSLPFSMY
GGAGAGFPGSHRHVVLPPPSPASSGTSPMGARERSVLETMTAAITRDPNFTTALTAALSS
IMAGDAQAQTPPRGGSAATGDAAGDINGGGGAHHPTAGARAAATQPCSTSPT*-------
--------------------

#OoW6
------------------------------------------------------------
------------------------------------------------------------
-------------------MDGVEEANMAAVESSKKLVAILSQSGDPFRLMAAVAETDEA
VSRFGKVVTILSNRVGHARARLGKRRSSPPVDLGCLMDHPLAAAAASCPAPTNGCLHFST
TTSPAPPSPATAAAAASSAAKITPAVVDRSLFLQTTLLD---------------------
------------------------------------------------------------
------------------------------------------------------------
------------------------------------------------------------
------------------------------------------------------------
------------------------------------------------------------
-------------------------------------LNSCG------------------
------------------------------------------APAPAPAASMAASAKN--
----------------SSKLGAAPAPMVNSSSSANHIQFQ--------------------
---------------------------------PPMKQQMKSFQFEQKPVSDKFHIEM--
-----------------------------------------------------------P
RSGGGGKEVISFSFDNSVCTSSAATSFF--------------------------------
------------------------------------------------------------
--------------------TSISSQLISMSDATTNSAAAAPTKKPSSCARKADD-----
----------------DAGGKCHCPKKKKPREKKVVT-----VPAISDK-----------
-----VA-----DIPSDNYSWRK---------YGQKPIKG-SPH----------------
------------------------------P-RGYY--RCS--SK---KDCPA-------
---------------------RKHV-E---RC--------RSD------PAM-LLVTYEN
EHN-H-------------------------------------------------------
--------------AQPLDISLVQQATANPQA*---------------------------
------------------------------------------------------------
------------------------------------------------------------
------------------------------------------------------------
------------------------------------------------------------
--------------------

#OoW7
------------------------------------------------------------
------------------------------------------------------------
-----------------------------------------MAAVGAHAAVYHHPVSG--
------------------------------------------------------------
------------------------------------------------------------
------------------------------------------------------------
------------------------------------------------------------
------------------------------------------------------------
------------------------------------------------------------
------------------------------------------------------------
-------------------------------------LSAPA------------------
------------------------------------------GDAYSMSSYFSHGGSS--
----------------TSSSASSFSAALTAATPPLPDPSG--------------------
---------------------------------------------AQFDISEFFFDDA--
-----------------------------------------------------------P
PAAVFNGAPTAVLPDGG-------------------------------------------
------------------------------------------------------------
-----------------------------------------AASAAAHATRSAAE-----
----------------AVPAPAAVERPRTE---RI-------AFRTKSE-----------
-----IE-----ILD-DGYKWRK---------YGKKSVKN-SPN----------------
------------------------------P-RNYY--RCS--TE----GCNV-------
---------------------KKRV-E---RD--------KDD------PSY-VVTTYEG
THN-H-------------------------------------------------------
--------------VSPSTVYYASQDAASGRFFVAGTQ----------------------
-----PPGSLN*------------------------------------------------
------------------------------------------------------------
------------------------------------------------------------
------------------------------------------------------------
--------------------

#OoW8
------------------------------------------------------------
------------------------------------------------------------
-----------------MSGPGGGGHGLYEDHPAAGFVPFDHDDDVVDSFFFGTSASGGA
GAGAGAGGDDGVGLITPYSSITDYL-----------------------------------
------------------------------------------------------------
------------------------------------------------------------
------------------------------------------------------------
------------------------------------------------------------
------------------------------------------------------------
------------------------------------------------------------
-------------------------------------QGFLQ------------------
------------------------------------------DPVYASSPMGDAAVKH--
--------------ESVVDHASQAGGAAAPATPNSSSVLS--------------------
--------------------------------------------SSSEAAGGDDLRRC--
-----------------------------------------------------------K
RGRRPEDDDE--------------------------------------------------
------------------------------------------------------------
-----------------------------------------EIDDEGSAVQSCKT-----
---------------NKMKNKKGEKKEREP---RV-------AFMTKSE-----------
-----VD-----HLE-DGYRWRK---------YGQKAVKN-SPY----------------
------------------------------P-RSYY--RCT--TQ----KCGV-------
---------------------KKRV-E---RS--------QQD------PSM-VITTYEG
QHT-H---P---------------------------------------------------
--------------SPVSYHVHRQQGLMSARAVMAGAG---------------------Y
PFGAPPPPPLLGF-------DE---ALAARVTMNQQQLGFVPSI----------------
-------------------------------------------H-----AARAPP-----
----------TMPPLHLYTPPQQGLLPSVTGSRHDY*-----------------------
------------------------------------------------------------
--------------------

#OoW9
------------------------------------------------------------
------------------------------------------------------------
-----------------------MELRPPPKQLHHHRRRRGGDDDGEEEEEAGRLSLRAG
GFWRRHDDEEKGGGRRGEIKEVDFFLASRDVAASRRHEDGFRGTHGGGGDVNIGLDLLTT
TTTGAAAGGVAAGAGEEDTAKNHRKEATTAVDAE--------------------------
------------------------------------------------------------
------------------------------------------------------------
------------------------------------------------------------
------------------------------------------------------------
------------------------------------------------------------
-------------------------------------LRRVV------------------
------------------------------------------EENRRLRGMLDELTRS--
----------------YSALYHQYLQVTQQQNYRHPDLIM--------------------
-----------------------------NNNRSSLTQTHRTAAATMTATTQQFLEPR--
-----------------------------------------------------------A
SSTAQQTAADAASDDEAGGGDASPSR----------------------------------
------------------------------------------------------------
-----------------------------------------SNTGGGNKIRRVGD-----
----------------QDGTAAPARENGEQAAAELPCRKPRVSVRARSE-----------
-----AP-----MIS-DGCQWRK---------YGQKMAKG-NPC----------------
------------------------------P-RAYY--RCT--MA---IGCPV-------
---------------------RKQV-Q---RC--------AED------KTV-LITTYEG
NHN-H-------------------------------------------------------
--------------QLPPAATTMANTTSAAAAMLLSGPTASRDGAAALLGHHHPAAMFHQ
SFPYASTMATLSASAPFPTITL---DLTQTPAGSGAGTGAAGLL----------------
-------------------------------------------HALHRPPAIHPGAAQAM
PFAVPPQLAMYLPQQRAAPGMLPAVAAGMGARQPSVMETVTAALAADPNFTTALAAAISS
VVAGGAHQALSTTPRTASGVAVAGDGNGNGSTAAAASPAPTAAEAPAASGSPPRLATRSC
TTST*---------------

#OoW10
------------------------------------------------------------
------------------------------------------------------------
---------------------------------MAASLGLCHETSYAYSYPASNTSS---
------------------------------------------------------------
------------------------------------------------------------
------------------------------------------------------------
------------------------------------------------------------
------------------------------------------------------------
------------------------------------------------------------
------------------------------------------------------------
-------------------------------------LCFPP------------------
------------------------------------------LLADDIVGGGGGCSFG--
----------------DFLELGHSEYSLPPPPPPPPQSVV--------------------
-------------------------------------------------VMAGGGNEY--
------------------------------------------------------------
------------------------------------------------------------
------------------------------------------------------------
------------------------------------------------------------
----------------GVSSSTMAATTSRI------------GFRTRSE-----------
-----VE-----VLD-DGFKWRK---------YGKKAVKS-SPN----------------
------------------------------P-RNYY--RCS--AA----GCGV-------
---------------------KKRV-E---RD--------GDD------PRY-VVTTYDG
VHN-H-------------------------------------------------------
--------------ATPGAAAGHLPYPPSAAPAWSVPA----------------------
----ASPPPAHAQ------------AWGAPLHAAAAAHSSESSF----------------
-------------------------------------------*----------------
------------------------------------------------------------
------------------------------------------------------------
--------------------

#OoW11
------------------------------------------------------------
------------------------------------------------------------
--------------------MSSGGGGGGDRHGPYHQHGYLGRSDGGADYVYSSSDMESF
FFSQPGGVGVGGGGGG--------------------------------------------
------------------------------------------------------------
------------------------------------------------------------
------------------------------------------------------------
------------------------------------------------------------
------------------------------------------------------------
------------------------------------------------------------
-------------------------------------AGAGG------------------
------------------------------------------ADEITPYSSITDYLQG--
----------------FLDPSGLARHLDVACPSSQDTAVK--------------------
--------------------------------QELSVDVTSHDSQGTGGAAGEGVAQA--
-----------------------------------------------------------T
PNSSASFSSSDGEAEGGKSRRCKKGQAK--------------------------------
------------------------------------------------------------
-----------------------AEED--------------EKDEEDGENSKKPN-----
-----------------KPKKKAEKRQRQP---RV-------AFLTKSE-----------
-----VD-----HLE-DGYRWRK---------YGQKAVKN-SPY----------------
------------------------------P-RSYY--RCT--TP----QCGV-------
---------------------KKRV-E---RS--------YQD------AAV-VITTYEG
QHT-H-------------------------------------------------------
--------------HSPASLRGGGGGGGGHHHLFMPGV----------------------
-HGLPPSHLMPAG-------FH---PELMGLMHHPAMAAAAANP----------------
-------------------------------------------S-----MYFPSVAAAPP
PAAAGGAISNDHPPLQQHHFTDYALLQDLFPSTMPSSNP*--------------------
------------------------------------------------------------
--------------------

#OoW12
------------------------------------------------------------
------------------------------------------------------------
---------------------------MRGPLLQRAVVVMEHFNDWDLQAVVRSCSFPQP
EPPRVGVGVSTA------------------------------------------------
------------------------------------------------------------
------------------------------------------------------------
------------------------------------------------------------
------------------------------------------------------------
------------------------------------------------------------
------------------------------------------------------------
-------------------------------------PEAAG------------------
------------------------------------------APVAPPARAPDQMARA--
----------------SALYDLEYLDLDHKPFLLPGSSSS--------------------
------------------------------------------SSRAVALARGEDDGKS--
-----------------------------------------------------------S
HEVMISFPSAAAVSTSGA------------------------------------------
------------------------------------------------------------
-----------------------------------------QPRSPSGRKPGIRT-----
----------------PRPKRSKKSQLKKV------------VYEVPVA-----------
-----DG-----GVSSDLWAWRK---------YGQKPIKG-SPY----------------
------------------------------P-RGYY--KCS--SM---KGCMA-------
---------------------RKMV-E---RS--------PAK------PGM-LVVTYMA
DHC-H-------------------------------------------------------
--------------PVPTQLNALAGTTRHKSAPTDDDK----------------------
PTSPGPAAGKAATGEGVVKCED---DIDGNELSAMAADGGAEDT----------------
-------------------------------------------A-----AAAVDDDGELW
PEGMGLELDEFLGPMDDDVFEFDHVLEDDGVLGRRLSL*---------------------
------------------------------------------------------------
--------------------

#OoW13
------------------------------------------------------------
------------------------------------------------------------
-----------------------------------------MAAGEEVMDRSTSAEDG--
------------------------------------------------------------
------------------------------------------------------------
------------------------------------------------------------
------------------------------------------------------------
------------------------------------------------------------
------------------------------------------------------------
------------------------------------------------------------
-------------------------------------YCSAG------------------
------------------------------------------TDSPRAESVDEQGVAE--
----------------ESSPRGAQKRELPSPSASPSSPLP--------------------
-------------------------------------------------PAAKRSRRS--
------------------------------------------------------------
------------------------------------------------------------
------------------------------------------------------------
-----------------------------------------VEKRVVSVPIVECG-----
----------------DRPKGAGEGPPPS-------------------------------
----------------DSWAWRK---------YGQKPIKG-SPY----------------
------------------------------P-RGYY--RCS--SS---KGCPA-------
---------------------RKQV-E---RS--------RAD------PTV-LLVTYSF
EHN-H-------------------------------------------------------
--------------PWPQPKSSSYHASKSSPRPTAPKP----------------------
EPAADGQQPEPAE------------NESSASAELEVPEMEPEPE----------------
-------------------------------------------S-----EPVVKQQEEEQ
KEEQKAVVEPAAVTTAAPAPPVEEEDENFDFGWIDQYHP---------------TWHRSY
APLLPPEEWERELQGDDALFAGLGELPECAVVFGRRRELGLAATAPCS*-----------
--------------------

#OoW14
------------------------------------------------------------
------------------------------------------------------------
-----------------------------------------MDGEW--------------
------------------------------------------------------------
------------------------------------------------------------
------------------------------------------------------------
------------------------------------------------------------
------------------------------------------------------------
------------------------------------------------------------
------------------------------------------------------------
------------------------------------------------------------
------------------------------------------SDGAVSSPTMSGGGGE--
----------------QTKAREGVVIAAADCPGSPVSTSP--------------------
-------------------------------------------------AAAQRSAAG--
------------------------------------------------------------
------------------------------------------------------------
------------------------------------------------------------
-----------------------------------------AAASPSGRPRRSAQ-----
----------------KRVVTVPLADVSRP------------RPKGVGE-----------
-----GN-----TPT-DSWAWRK---------YGQKPIKG-SPF----------------
------------------------------P-RAYY--RCS--SS---KGCPA-------
---------------------RKQV-E---RS--------RAD------PDM-VIVAYSF
EHN-H---SATVPRAQN-------------------------------------------
--------------RQAAPQKPKAHACSPPEPVVEPEE------------------THHG
VTAGPVTGSGGAA-------AI---EVRDEFRWLYDVVSVTTSS----------------
-------------------------------------------T-----SPSDIDAADEM
QLYDQPMFFGGAVVGTAALLPDEFGDVGGLGGEGLGEEE-------------AMFEGLGE
LPECAMVFRRRAGDGLAMGGGVKIEQPAESTAMT*-------------------------
--------------------

#OoW15
------------------------------------------------------------
------------------------------------------------------------
---------------------------------MEGSSSDGRYGGAGRCALVAE------
------------------------------------------------------------
------------------------------------------------------------
------------------------------------------------------------
------------------------------------------------------------
------------------------------------------------------------
------------------------------------------------------------
------------------------------------------------------------
-------------------------------------LVQMQ------------------
------------------------------------------GMVRHLEAEMGPHGGG--
----------------GGGGAAMAAGADERCRALVSDMLS--------------------
------------------------------------SIDRSISIARSCCAEAGRLMQP--
-----------------------------------------------------------A
GAAPESPPSADG------------------------------------------------
------------------------------------------------------------
-----------------------------------------SAGSDHGFDSRCRA-----
----------------NAAGPCKKRKTLPKWSKQV-------RVSSVQD-----------
-----VG-----PLD-DGFSWRK---------YGQKDILG-AKY----------------
------------------------------P-RAYF--RCTHRHT---QGCHA-------
---------------------SKQV-Q---RA--------DGD------PLL-FDVVYNG
DHT-C-------------------------------------------------------
--------------PQGALSAVVVDGQAAASAEQQQPP----------------------
---PLPPQPAEPP------------QEKNAVSVAFASMAVNASS----------------
-------------------------------------------S-----SPFVSPATSGC
QVSYELGGGSMAGVRNVPDVELASKTNSSIGDDMEFMFS---------------------
---------------LDADFLDNYKYYSSGYF*---------------------------
--------------------

#OoW16
------------------------------------------------------------
------------------------------------------------------------
------------MSGEYQFQDELAPLFARPGAGEMQMQQQLLPSSWFADYLQAGTPMQMD
YDLMCRALE---------------------------------------------------
------------------------------------------------------------
------------------------------------------------------------
------------------------------------------------------------
------------------------------------------------------------
------------------------------------------------------------
------------------------------------------------------------
-------------------------------------LPVGE------------------
------------------------------------------DVKREVGVVDVVTAGG--
----------------GGVGAAPLTPNTTSSMSTSSSEGV--------------------
-----------------------------------------GGGGGGCGGGAGEEDSP--
-----------------------------------------------------------A
RCKKEEDDENKEEGK---------------------------------------------
------------------------------------------------------------
-----------------------------------------GEEEEGHKNKKGSA-----
--------------AKGGKAGKGEKRARQPRF----------AFMTKSE-----------
-----VD-----HLE-DGYRWRK---------YGQKAVKN-SPY----------------
------------------------------P-RSYY--RCT--TQ----KCPV-------
---------------------KKRV-E---RS--------YQD------TAV-VITTYEG
KHT-H-------------------------------------------------------
--------------PIPATLRGSTHLLAAHAQAAAAAA----------------------
--------AHQLH------------HHHHHHHGMAPPQLGSGAA----------------
-------------------------------------------Q-----FGRSGIGGVGG
VDVLSSFLPRAAAAHHGMTPTTTTTTHGLTGGAISGGGAVSSATTSSAVTVAASPQSSSA
AALQMQHFMAQDLGLLQDMLLPSFIHGTNQP*----------------------------
--------------------

#OoW19
------------------------------------------------------------
------------------------------------------------------------
------------------------------------MVELCGGEGEAQIMLASEL-----
------------------------------------------------------------
------------------------------------------------------------
------------------------------------------------------------
------------------------------------------------------------
------------------------------------------------------------
------------------------------------------------------------
------------------------------------------------------------
------------------------------------------------------------
------------------------------------------AQLRAMARELEAKMDP--
-----------------DKVTARELCRALASSVDRSIRLA--------------------
--------------------------------------------VSCFPPPEHSHRAA--
------------------------------------------------------------
------------------------------------------------------------
------------------------------------------------------------
-----------------------------------------GSPPPAAGNAGRDA-----
----------------AFKKRKGMAKVRRQV-----------RVTSVQD-----------
-----TA-----SLD-DGLSWRK---------YGQKDILG-AKY----------------
------------------------------P-RAYF--RCTHRHT---QGCNA-------
---------------------TKQV-Q---RA--------DGD------PLL-FDVVYLG
DHT-C-------------------------------------------------------
--------------GQAAAAQSAPPPLLPEHAGQEQQR----------------------
--HSSLLAVEAEGIHQQVVEPM---AAAPFLFTSTAAAGGVDDG----------------
-------------------------------------------Y-----FSFISPANSDC
QFSSDFSAGSVGVDMDHEARFEDLFLNTLEFFQSEIQNL*--------------------
------------------------------------------------------------
--------------------

#OoW21
------------------------------------------------------------
------------------------------------------------------------
------------------------------MHASSETTTLGAAKGAGSGVGRGVRQRAVR
VVVRARVESGELS-----------------------------------------------
------------------------------------------------------------
------------------------------------------------------------
------------------------------------------------------------
------------------------------------------------------------
------------------------------------------------------------
------------------------------------------------------------
-------------------------------------MAMGS------------------
------------------------------------------SASAAVMLELMTMGYQ--
----------------SAAYLGELLRAASPATAGEQQELA--------------------
-----------------------------------------AEILRCCNRVIAKLSRG--
-----------------------------------------------------------A
TGATTGKKRK--------------------------------------------------
------------------------------------------------------------
-----------------------------------------AVESATSSSLPVTP-----
----------------TKRRARGAEAVREV------------RSGTTA------------
----------------DGFIWRK---------YGQKEING-CRH----------------
------------------------------P-RLYY--RCAFRGQ----GCLA-------
---------------------TRRVQQSQSQS--------QDD------PAA-FVIAYYG
EHT-C-------------------------------------------------------
--------------GGDAAAACRDGELMPPAVINSGAS----------------------
--NFTVAWNMGSH-------EP---ASLDVEQRSCDVDAPSETS----------------
-------------------------------------------Q-----GWSPSFSSEVE
LDVVGFDLAGADEPWANSSASPVWEFLNGSFDWESVINSL*-------------------
------------------------------------------------------------
--------------------

#OoW23
------------------------------------------------------------
------------------------------------------------------------
-------------------------------MENLQLQGDDHANEAHAATALPHFPYFAV
PPPPPLAVAPS-------------------------------------------------
------------------------------------------------------------
------------------------------------------------------------
------------------------------------------------------------
------------------------------------------------------------
------------------------------------------------------------
------------------------------------------------------------
-------------------------------------ASATS------------------
------------------------------------------TDDHQHGPLEALEPPP--
----------------CNHPDGLVDGPQLATTTAATTAVP--------------------
-----------------------------MMLPTMTSLDWQTLLQTCLPQVPPPVLEQ--
-----------------------------------------------------------Q
QAAADQYSGENDHGDLQATES---------------------------------------
------------------------------------------------------------
-----------------------------------------SGAGNKEKQVMAKG-----
----------------GAGRSSGKKKASRP---RF-------AFQTRSD-----------
-----ND-----ILD-DGYRWRK---------YGQKAVKN-SKH----------------
------------------------------P-RSYY--RCT--HH----TCNV-------
---------------------KKQV-Q---RL--------AKD------RGI-VVTTYEG
VHN-H-------------------------------------------------------
--------------PCEKLMEALSPILRQLQLLSQL*-----------------------
------------------------------------------------------------
------------------------------------------------------------
------------------------------------------------------------
------------------------------------------------------------
--------------------

#OoW24
------------------------------------------------------------
------------------------------------------------------------
---------------MASSTGGLDHGFTFTPPPFITSFTELLSGGGVGGDMLAGTGGEER
SPRGFSSRGAGRVGGGVPKFKSAQPPSLPLSPPPVSPSSYFAIPPGLSPTELLDSPVLLS
SSHILASPTTGAIPAQRYDWKASADLIASQQDDSRGDFSFHTNS----------------
------------------------------------------------------------
------------------------------------------------------------
------------------------------------------------------------
------------------------------------------------------------
------------------------------------------------------------
-------------------------------------DAMAAQPASFPSFKEQEQQVVEA
SKNAAASSNKSGGGNGGNNKL---------------------EDGYNWRKYGQKQVKG--
----------------SENPRSYYKCTFPSCPTKKKVERS--------------------
------------------------------LDGQITAIVYKGTHNHAKPENTRWNSGS--
-----------------------------------------------------------S
ATQVLQSDGDMSEHSFGGMSLENLLVSS--------------------------------
------------------------------------------------------------
--------DTAATPENSSASFGDDEIGVGSPRAGNGGSDVFDDDEPDSKRWRKDS-----
--------------DGEGISMAGNRTVREPRV----------VVQTMSD-----------
-----ID-----ILD-DGFRWRK---------YGQKVVKG-NPN----------------
------------------------------P-RSYY--KCT--TM----GCPV-------
---------------------RKHV-E---RA--------SHD------TRA-VITTYEG
KHN-H-------------------------------------------------------
--------------DVPAARGSAALYRPAPPPSAATSS----------------------
--HQYMPNQPAMSYQSTGPQPY---ALRPDGFGGQGSFVGLGGG----------------
-------------------------------------------AVGGGSSLGGFSGFDDA
RGSYMSQHHQQQRQNDAMHASRVGIATGLHPSGLATPSPSPLCKKFFIPILILAHGGGFF
PVPVPMWVRGTRRVPTPDNQTINMIICQQQ*-----------------------------
--------------------

#OoW25
------------------------------------------------------------
------------------------------------------------------------
--------------MAVDLMGFSPRGGCPSLETEQLAFQEAAAAGLRSLELLVSSLSAGE
HHNHRPQHQSPPPLGEIADQAVSRFRKVISI-----------------------------
------------------------------------------------------------
------------------------------------------------------------
------------------------------------------------------------
------------------------------------------------------------
------------------------------------------------------------
------------------------------------------------------------
-------------------------------------LDRTG------------------
------------------------------------------HARFRRGPVVGAAAAE--
--------------AAAASPSSSPVSPLPPVTTQPAAAKS--------------------
---------------------------------LTLDFTNPAKVAAASVTSTSFFSSV--
-----------------------------------------------------------T
AGGDGSVSKGRSLVSSGKPPLAGGVKRK--------------------------------
------------------------------------------------------------
------------------------------------HPHPPCAAGDGHGAGAAHA-----
----------------HAHGGCHCSKKRKHRVRRTVR-----VPAASAR-----------
-----VA-----DIPADEYSWRK---------YGQKPIKG-SPY----------------
------------------------------P-RGYY--RCS--TV---KGCPA-------
---------------------RKHV-E---RA--------ADD------PAT-LVVTYEG
DHR-H-------------------------------------------------------
--------------SPSA*-----------------------------------------
------------------------------------------------------------
------------------------------------------------------------
------------------------------------------------------------
------------------------------------------------------------
--------------------

#OoW26
------------------------------------------------------------
------------------------------------------------------------
---------------------MYMAAAAGASTPFNFRRHVPHADDVFSGSWMARRPSAPH
G-----------------------------------------------------------
------------------------------------------------------------
------------------------------------------------------------
------------------------------------------------------------
------------------------------------------------------------
------------------------------------------------------------
------------------------------------------------------------
------------------------------------------------------------
------------------------------------------DGASFVAPTFGPAFRQ--
----------------HLDLLDYLSDDQGAPPPPAAVPGA--------------------
---------------------------------------SYVMPAPAMAPAEPVVPDS--
------------------------------------------------------------
------------------------------------------------------------
------------------------------------------------------------
-----------------------------------------VAAAGYPRNVAAAV-----
----------------VAGEGRGRTTTDRI------------AFRTRSD-----------
-----DE-----ILD-DGYKWRK---------YGKKSVKN-SPN----------------
------------------------------P-RNYY--RCS--TE----GCNV-------
---------------------KKRV-E---RD--------KND------PRY-VVTMYEG
IHN-H-------------------------------------------------------
--------------VCPGTVYYAAQDAASGRFFVAGMS----------------------
----HPDLN*--------------------------------------------------
------------------------------------------------------------
------------------------------------------------------------
------------------------------------------------------------
--------------------

#OoW27
------------------------------------------------------------
------------------------------------------------------------
--------------------MNTFALFRDEVQKDSEKVHGHHAIDDEAGLLSLGLSLGSS
AHAPL-------------------------------------------------------
------------------------------------------------------------
------------------------------------------------------------
------------------------------------------------------------
------------------------------------------------------------
------------------------------------------------------------
------------------------------------------------------------
-------------------------------------PGRRP------------------
------------------------------------------LSSRGGQADAGNGGEV--
----------------EAASADVYLDLPLRCDHAAGEPMV--------------------
-----------------------------------------------HPKRQRTTNGS--
-----------------------------------------------------------S
SSSICGEYGDG-------------------------------------------------
------------------------------------------------------------
-----------------------------------------GAAVPAGRDDRSCI-----
----------------ITAASTPANRPGRV------------VLRTRCS-----------
-----AP-----TMK-DGCQWRK---------YGQKTAKG-NPW----------------
------------------------------P-RGYY--RCT--GA---PGCPV-------
---------------------KKQV-Q---RC--------NHD------TSV-LITTYNG
IHN-H-------------------------------------------------------
--------------PITPYTAALPSSSSAAAMLTSSSM----------------------
--------LSKLQ------------RVMSRSIAMPTTQSSSSWS----------------
-------------------------------------------Q-----KNYPIEADVVA
KAIWDPKFQATVAAAVASYVREQSIADEKGARELFNMAPPY*------------------
------------------------------------------------------------
--------------------

#OoW28
------------------------------------------------------------
------------------------------------------------------------
-----------------------MDSWIGQTSLSLDLNVGLPSTARRSAPAAPIKVLVEE
NFLSVKKDHEVEALEAE-------------------------------------------
------------------------------------------------------------
------------------------------------------------------------
------------------------------------------------------------
------------------------------------------------------------
------------------------------------------------------------
------------------------------------------------------------
-------------------------------------LRRAS------------------
------------------------------------------EENKKLTEMLRAVVAK--
----------------YTELQGQVNDMMAAATAAANAGNH--------------------
-----------------------------------QSSTSEGGSVSPSRKRVRSVDSL--
-----------------------------------------------------------D
DVAHHHHHRKSSPPFVVTAA----------------------------------------
------------------------------------------------------------
-----------------------------------------AAVYASPDQMECTS-----
----------------AAAATAAKRIVREDCKPKVSKRF---VHADPSD-----------
-----LS-----LVVKDGYQWRK---------YGQKVTKD-NPC----------------
------------------------------P-RAYF--RCS--FA---PACPV-------
---------------------KKKV-Q---RS--------ADD------NTV-LVATYEG
EHN-H-------------------------------------------------------
--------------GQPPQNDGGSKSSAAAAKQHQPPP----------------------
-------------------------SAAAAAVRQQQQQEQAAA-----------------
-------------------------------------------------GPSTEVARKNL
AEQMAATLTRDPGFKAALVTALSGRILELSPTKN*-------------------------
------------------------------------------------------------
--------------------

#OoW29
------------------------------------------------------------
------------------------------------------------------------
----------------------------------------MAMVGAGDWPFAADEAYADS
SAIFA-------------------------------------------------------
------------------------------------------------------------
------------------------------------------------------------
------------------------------------------------------------
------------------------------------------------------------
------------------------------------------------------------
------------------------------------------------------------
------------------------------------------------------------
------------------------------------------ELGWANGLAVVDAVGD--
----------------ELLPPLDPPGEATPPPLDLPETPA--------------------
-----------------------------------------GSSADGAASSCSTDDGA--
-----------------------------------------------------------A
PDDADGGKP---------------------------------------------------
------------------------------------------------------------
-----------------------------------------AAASTEAASKSPMA-----
----------------GKKGGKKRSRQPRF------------AFMTKSE-----------
-----ID-----HLE-DGYRWRK---------YGQKAVKN-SPF----------------
------------------------------P-RSYY--RCT--NS----KCTV-------
---------------------KKRV-E---RS--------SDD------PSV-VITTYEG
QHC-H-------------------------------------------------------
--------------HTVTFPRAGAGAGSFSHIHTMAAA--------------------AA
LAAGQMAAPAFSAHQQLYSNLQ---PPATMSLAAAATTPATSSS----------------
-------------------------------------------L-----LQLPLHCNQEL
QVVASSGYPSSSSSSSPASVPVDKGLLDDMVPRAMRHG*---------------------
------------------------------------------------------------
--------------------

#OoW30
------------------------------------------------------------
------------------------------------------------------------
-------------MDGTNNHGALMDDWMLPSPSPRTLMSSFLNEEFSSGPFSDIFGDNGS
NKPHDGVGKSKAFVDSSREETTQLAKKFESNLFGSNQKSISNGCLSERMAARTGFGVLKI
DTSRVGYSAPIRSPVTIPPGVSPRELLESPVFLPNAIAQ---------------------
------------------------------------------------------------
------------------------------------------------------------
-------------------------PSPTTGKLPFFMHSNVKPSIPKKIEDETRHDRVFF
FQPILGSKPPTFPVAEKGFSVNHQNQPSVT------------------------------
------------------------------------------------------------
-------------------------------------DSHQELSLQSSSTAAKDFTSATI
VKPKTSDSMLDNDDHPSPANDQEENATNKNEEYSSDVIITPGEDGYNWRKYGQKQVKN--
----------------SEHPRSYYKCTFTNCAVKKKVEHSQDGQITEIVYKGSHNHPLPP
SNCRPTVP------------------FSHFNDLKDDHSEKFGSKSGQATATSREHATN--
--------------------------------------------GHLQDVGSEVLETKLS
ASLTTTEHAEKSVMDKKEAVDISSLLSN--------------------------------
------------------------------------------------------------
-----------------------EEDDRVTHHAPLSLGFDANDDDAEHKRRKMDV-----
------YAATSTSTNAIDIGAVASRAVREP---RV-------VVQTTSE-----------
-----VD-----ILD-DGYRWRK---------YGQKVVKG-NPN----------------
------------------------------P-RSYY--KCT--HP----GCSV-------
---------------------RKHV-E---RS--------SHD------LKS-VITTYEG
KHN-H-------------------------------------------------------
--------------EVPAARNSGHPSSGSAAAPQASNG---------------------L
LHRRPEPAQGGSFAQFGDHAAA---AYGSAAGHRPADRFVAEAA----------------
-------------------------------------------G-----GGFSFGMLPRS
MATPAPSPAITVPVQTAGRPPAMQGYPGLVLPRGEMKVN-------------LLPQSGGP
VANGNAAAAAACQQLMGRLPKQHPRM*---------------------------------
--------------------

#OoW31
------------------------------------------------------------
------------------------------------------------------------
------------------DEGCRSAVRWWWVEMPLVRFEVRNEVGLGDPDLYGGGGGGGG
NNWDLGAVVRFGCGGGRVSPAPTTTLLGEAWEYDPFSSFLVPPMTTQQA-----------
------------------------------------------------------------
------------------------------------------------------------
------------------------------------------------------------
------------------------------------------------------------
------------------------------------------------------------
------------------------------------------------------------
-------------------------------------LPVWE------------------
------------------------------------------GDDAAWMAPLPGLQTG--
----------------GSCLDADDLCGVFFAAPAQQQPAV--------------------
-----------------------------------------AAAEVTPPSPTQAADDA--
-----------------------------------------------------------P
PPAHDNTQP---------------------------------------------------
------------------------------------------------------------
-----------------------------------------ATDQQASGGARAGG-----
----------------SRSARRKKKQTTKE------------VVRVAAN-----------
------------GPAPDSWAWRK---------YGQKPIKG-SPY----------------
------------------------------P-RGYY--RCS--SN---KSCAA-------
---------------------RKQV-E---RC--------RVD------PSF-LLLTYTG
AHTGH-------------------------------------------------------
--------------DVPLHRNSLAGTTRHKPPPLLPSA----------------------
---------------------------------------AATAE----------------
-------------------------------------------A----------------
------------------------------------------------------------
------------------------------------------------------------
--------------------

#OoW32
------------------------------------------------------------
---------------------------------------------------------MSS
KKKRAAIDLSLKAERRRPEEGRGGDREASDDATAAEEDGDVNRGEGEPKEETGGEQEKVV
EVVVDQGEDGSNEEIEYRTQQGEMMEEDKQPAAAANDDDGGDSDGAGASAEEKHMVTEAT
GGEGHDGGDSRTAMVQDELSEMQEE-----------------------------------
------------------------------------------------------------
------------------------------------------------------------
------------------------------------------------------------
------------------------------------------------------------
------------------------------------------------------------
-------------------------------------MERMK------------------
------------------------------------------EENRMLRRVVDKTVRD--
----------------YYELQMKLADYQQQPAADKPTETE--------------------
------------------------------------VFLSLGATAAAGGGGGGGFPEA--
---------------------------------------------------KSKEQSAWR
RRSVGSDDSDDGKEDLGLSLSLGASSSY--------------------------------
------------------------------------------------------------
-------------------------DDDQKVEARPHDVDGVAAAMISGDGNKASRGYALL
ESSKVQGAAPAAGEIAAAGGIASQSVNPANRKTRV-------SVRVRCQ-----------
-----GP-----TMN-DGCQWRK---------YGQKVAKG-NPC----------------
------------------------------P-RAYY--RCT--VA---PGCPV-------
---------------------RKQV-Q---RC--------PED------RSI-LITTYEG
THN-H-------------------------------------------------------
--------------PLPVGATAMASTTSAAATFMLLSS-----------TTSSSSVSDAS
GGVSTAPSSSYLSPYLLNSASH---HHPSSSPLLMPGAMGGAGM----------------
-------------------------------------------Q-----HLNLFGNSSSS
SLLAPQAPGSNKYPWSPTHPPLAGAGGKRPFWSTGGDGDKPAPAALPENVDAVMSDPNKF
SAAIVAAINNFMGKDGESSSSKSSSKWGVVESLPPHE*----------------------
--------------------

#OoW34
------------------------------------------------------------
------------------------------------------------------------
-----------------MHTCMEGGGQLGTSLPNFYLLPDHHSMPLPPPLQLPCHPKLLQ
MPFDQ-------------------------------------------------------
------------------------------------------------------------
------------------------------------------------------------
------------------------------------------------------------
------------------------------------------------------------
------------------------------------------------------------
------------------------------------------------------------
------------------------------------------------------------
------------------------------------------EDQPGIHGVMLSSDHC--
----------------GLYPLPALPLSNSTAAAATVALGK--------------------
-----------------------------------------HSAAAGSMPNISGVEEV--
-----------------------------------------------------------A
TSVTKAGNESITCNG---------------------------------------------
------------------------------------------------------------
-----------------------------------------STTWWRGSTMAAAG-----
----------------EKGKMKIRRKMREP---RF-------CFQTRSE-----------
-----VD-----VLD-DGYKWRK---------YGQKVVKN-SLH----------------
------------------------------P-RSYF--RCT--HS----NCRV-------
---------------------KKRV-E---RL--------STD------CRM-VITTYEG
RHT-H-------------------------------------------------------
--------------SPCDDNSSGEHTNCFSSF*---------------------------
------------------------------------------------------------
------------------------------------------------------------
------------------------------------------------------------
------------------------------------------------------------
--------------------

#OoW36
------------------------------------------------------------
------------------------------------------------------------
---------------------------MYACMEGSQLEIACLPAAALYAPLCPYTPPSPP
SLLAP-------------------------------------------------------
------------------------------------------------------------
------------------------------------------------------------
------------------------------------------------------------
------------------------------------------------------------
------------------------------------------------------------
------------------------------------------------------------
-------------------------------------LPSLQ------------------
------------------------------------------HKLPQLPPLVHEHAAG--
----------------TNHGVMFSSDHGCLYPLLPGIPFC--------------------
--------------------------------------HDSASAACDKPAGFAPSAEA--
-----------------------------------------------------------A
GTSTAAKVDSEIAAAAT-------------------------------------------
------------------------------------------------------------
-----------------------------------------ATTCHGPNSWWKGS-----
----------------EKGKMKVRRKMREP---RF-------CFQTRSD-----------
-----VD-----VLD-DGYKWRK---------YGQKVVKN-SLH----------------
------------------------------P-RSYY--RCT--HN----NCRV-------
---------------------KKRV-E---RL--------STD------CRM-VITTYEG
RHT-H-------------------------------------------------------
---------------IPCSDDTAAAAAGDHTATCTFTSF*--------------------
------------------------------------------------------------
------------------------------------------------------------
------------------------------------------------------------
------------------------------------------------------------
--------------------

#OoW37
------------------------------------------------------------
------------------------------------------------------------
------------------------------------------------------------
------------------------------------------------------------
------------------------------------------------------------
------------------------------------------------------------
------------------------------------------------------------
------------------------------------------------------------
------------------------------------------------------------
------------------------------------------------------------
------------------------------------------------------------
------------------------------------------------------------
------------------------------------------------------------
------------------------------------------------------------
------------------------------------------------------------
------------------------------------------------------------
------------------------------------------------------------
------------------------------------------------------------
------------------------------------------GGRPSGE-----------
------------VVPSDLWAWRK---------YGQKPIKG-SPY----------------
------------------------------P-RGYY--RCS--SS---KGCSA-------
---------------------RKQV-E---RS--------RTD------PNM-LVITYTS
EHN-H-------------------------------------------------------
--------------PWPTQRNALAGSTRSHHSKNSGGG--------------------SG
SKGSQNEKSQQQPSVKEEQKDQ---ATTATTTTSTITTTNSASP----------------
-------------------------------------------VVVKEEEALAGSSEALE
LERVMDTAAGVVDHSELMDHVFSESYKPMIPETGQPDDFFADLAELESDPMSLIFSKEYM
EAKPSGGDHAQEKAIAKELDPFDMLDWSTTNSSAGSSFEQGKRG*---------------
--------------------

#OoW39
------------------------------------------------------------
------------------------------------------------------------
-----------------MEEELCGNNWDLDAVVRLGCCRRRISPAASASSAAAQQVDPFA
SFLLPVTQPTTVAMEVAEKELGV-------------------------------------
------------------------------------------------------------
------------------------------------------------------------
------------------------------------------------------------
------------------------------------------------------------
------------------------------------------------------------
------------------------------------------------------------
------------------------------------------------------------
------------------------------------------DAGWSFPELTVRDGGG--
----------------LGRNADELLKAFCAAFPSSSSSSS--------------------
------------------------------------------SLPTPPPPPPQPEQQK--
-----------------------------------------------------------P
VAVVVQENLPAP------------------------------------------------
------------------------------------------------------------
-----------------------------------------TTAAPASAPARAQP-----
------------AAVRQVPGGVPRSKRRKNQQKKV-------VRHVPAD-----------
------------GVSADVWAWRK---------YGQKPIKG-SPY----------------
------------------------------P-RGYY--RCS--SS---KGCPA-------
---------------------RKQV-E---RS--------RSD------PNT-FILTYTG
EHN-H-------------------------------------------------------
--------------SAPTHRNSLAGTTRNKLPSSTSAS----------------------
AQPQPPPPSVVVA------------GGAEAASHQSSSPSGLSPT----------------
-------------------------------------------T-----PLRTPSMEEDE
EDDDELLVEDMEMAGEDELLFLNGDDATAAALDATPMSS---------------------
--------------LFDIDEPFLPSPWTEPAAAGS*------------------------
--------------------

#OoW40
------------------------------------------------------------
------------------------------------------------------------
-------------------------------MKNSSNKRSLVADQWHPSSVCCDHRAALR
E-----------------------------------------------------------
------------------------------------------------------------
------------------------------------------------------------
------------------------------------------------------------
------------------------------------------------------------
------------------------------------------------------------
------------------------------------------------------------
-------------------------------------IARGQ------------------
------------------------------------------SLVTQLRAIVLPALQS--
--------------DERCDLAAQMLEGILDCSRKAISELQ--------------------
------------------------------------------LLLSSSDASARDDDDL--
-----------------------------------------------------------D
DKRRVRKIIS--------------------------------------------------
------------------------------------------------------------
-----------------------------------------SHDDDHCSSKAAED-----
----------------HNAKPLRQHKRRRF------------GDSVSLE-----------
-----TP-----VPHYDGHQWRK---------YGQKHINN-AKH----------------
------------------------------P-RSYY--RCTYRQE---QKCKA-------
---------------------TKTVQQ---REDLHHANSYNGD------HPIMYTVVYYG
QHT-C-------------------------------------------------------
--------------CKGPAASAEDHAVVEASQISTESH----------------------
--CQSPSSSSDLQ-------PK---AHAGDSSQCSNISVTCSSS----------------
-------------------------------------------V-----VVEDCN-----
-------------KLLDMLPPADELTTDVLLFDMTAYTP---------------------
---------------LDLDINWEMDAYAQALWV*--------------------------
--------------------

#OoW42
------------------------------------------------------------
------------------------------------------------------------
----------------------------MADPLPAVARGGGVRDGGEQGGTAGQLVVTPS
RLRTAVASM---------------------------------------------------
------------------------------------------------------------
------------------------------------------------------------
------------------------------------------------------------
------------------------------------------------------------
------------------------------------------------------------
------------------------------------------------------------
-------------------------------------LNRTG------------------
------------------------------------------HARFRRAPVVVQEEEE--
----------------EAAAAAAARDVIVRCDGLSASASS--------------------
----------------------------------SFPSSVTGVTGDGSVSNARALLRA--
-----------------------------------------------------------A
GGRSAGCDRPPPMQC---------------------------------------------
------------------------------------------------------------
-----------------------------------------ASDYASGRLKRNSD-----
----------------DDGERCHCSKKKRKASWRARRRIR--VPAISSR-----------
-----NA-----DIPADDYSWRK---------YGQKPIKG-SPF----------------
------------------------------P-RGYY--KCS--TL---RGCPA-------
---------------------RKHV-E---RD--------PGE------PAM-LIVTYDG
DHR-H-------------------------------------------------------
--------------GEPTDRLEDALASTV*------------------------------
------------------------------------------------------------
------------------------------------------------------------
------------------------------------------------------------
------------------------------------------------------------
--------------------

#OoW45
------------------------------------------------------------
------------------------------------------------------------
-------------------------------------------MTSSMAPATPPYAQVME
DM----------------------------------------------------------
------------------------------------------------------------
------------------------------------------------------------
------------------------------------------------------------
------------------------------------------------------------
------------------------------------------------------------
------------------------------------------------------------
------------------------------------------------------------
------------------------------------------EKGRELAAQLLGFLRD--
-----------------SPEAGRIVDQILHTFSRAMQALD--------------------
---------------------------------------------KAVSAAGGEGSEV--
-----------------------------------------------------------Q
SGVTCG------------------------------------------------------
------------------------------------------------------------
-----------------------------------------GGASAGGKRKASAG-----
--------------GAAADRRANCRRRTQQ------------SAGKTVV-----------
-----VK-----NLD-DGQAWRK---------YGQKEIQN-SKH----------------
------------------------------P-KAYF--RCTHKYD---QLCTA-------
---------------------QRQV-Q---RC--------DDD------PSS-YRVTYIG
EHT-C-------------------------------------------------------
--------------RDPATAPIAAHVIHQVAAGDDDDG----------------------
----GLHAGSRLI-------SF---VAAPAPVEAAAAPTTSTTT----------------
-------------------------------------------T-----VTAPGPLLQPL
KVEGGVGSSDQEEVLSSLTPGNSAARGGGVGAGPFGPDQ-------------GDVTSSLH
WTYDAVAGAGMEFFRDDEGVFDLDDLWV*-------------------------------
--------------------

#OoW46
------------------------------------------------------------
------------------------------------------------------------
------------------------------------------------------------
------------------------------------------------------------
------------------------------------------------------------
------------------------------------------------------------
------------------------------------------------------------
------------------------------------------------------------
------------------------------------------------------------
------------------------------------------------------------
------------------------------------------------------------
------------------------------------------------------------
----------------------MALDSVVPSYPSDLGSSR--------------------
------------------------------------------------------------
------------------------------------------------------------
------------------------------------------------------------
------------------------------------------------------------
-----------------------------------------PTSTRTPQQQRVSP-----
-----------------------RKEERTW------------TTDTYAP-----------
-----YD---------DGHQWRK---------YGEKKLSN-SNF----------------
------------------------------P-RFYY--RCTYKND---MKCPA-------
---------------------TKQVQQ---KD--------TND------PPL-FSVTYFN
HHT-C-------------------------------------------------------
--------------NSSSKIVGSTPDSTGQSSSRKAIS---------------------I
CFNSHGTTGEQPT------------FLSSSASLLSPSIQSYRSN----------------
-------------------------------------------Q-----QPDMNTYSRQF
QWTDTSSSTSNAPVKTEADDYAEVSASPNTTGALSRTLL---------------------
-----------------PIGQSRCIEYFHFL*----------------------------
--------------------

#OoW47
------------------------------------------------------------
------------------------------------------------------------
----------------------------------MASPGGGVGDGSGLPAAEPHEVIDD-
------------------------------------------------------------
------------------------------------------------------------
------------------------------------------------------------
------------------------------------------------------------
------------------------------------------------------------
------------------------------------------------------------
------------------------------------------------------------
-------------------------------------LLEAR------------------
------------------------------------------KEAVMLHNMLQGTPSS--
----------------CVVASTRQLNQLIDGVVSRLQSSS--------------------
--------------------------------------------LSVMSPGGGGRRGS--
------------------------------------------------------------
------------------------------------------------------------
------------------------------------------------------------
-----------------------------------------GGRKKKSATPVAGP-----
----------------HRRSSSGRRRSKSP------------LVKTVTT-----------
-----KE------ME-DGKQWRK---------YGQKHIQDSPNN----------------
------------------------------P-RSYY--RCTHRPD---QGCMA-------
---------------------TKQV-Q---TS--------ESN------QSE-FVISYYG
EHT-C-------------------------------------------------------
--------------RDPSTIPFVVEAEAPAADYANLIS----------------------
----FGPGAIASTSRDPLQGRR---SFINAEAVDPTPSCSFANC----------------
-------------------------------------------H-----SHSPLSPECAS
EAAALSSSLPLSAVVGSAVTTPSTSIVGSAPAEYDWPSG----------IAGGDMAGSFP
SSPSSLGFMTGSLGSFGNLPGDDDDMFDFDP*----------------------------
--------------------

#OoW49
------------------------------------------------------------
------------------------------------------------------------
----------------------MSGASHDHLQLGGAGAGEGFPFHDELASLFAERPPNAA
MPGMQQPPWSFIDYHHLMQESAPTTPPLDYEAFAGEFDDD--------------------
------------------------------------------------------------
------------------------------------------------------------
------------------------------------------------------------
------------------------------------------------------------
------------------------------------------------------------
------------------------------------------------------------
-------------------------------------VAAAA------------------
------------------------------------------AGGPPLEEVKRELVVD--
----------------GVGLLPVGGGGAAAAAAGPMTPNS--------------------
-----------------------------------------MSVSSTSSGAGGDDEFA--
-----------------------------------------------------------G
KCKKEEGDGDDDGKEGSATT----------------------------------------
------------------------------------------------------------
-----------------------------------------KGDGDGEDKNKKGG-----
----------------GKGKGKGEKRPRQP---RF-------AFMTKSE-----------
-----VD-----HLE-DGYRWRK---------YGQKAVKN-SPY----------------
------------------------------P-RSYY--RCT--TQ----KCPV-------
---------------------KKRV-E---RS--------YQD------TAV-VITTYEG
KHT-H-------------------------------------------------------
--------------PIPATLRGTAHLLGAAHHHGGLQY----------------HPGHFA
AGHRLPPPPGAAS------------AIDALGGLLAPPQHLHAMQ----------------
-------------------------------------------H-----QMQLAAASGGG
ATGSVHAAMQQMQPDHAGLAAIIASNTGVATTTAPGSGT--------------------T
TPLRMQHFMAQDYGLLQDMFIPSSFMHNDDANNHHR*-----------------------
--------------------

#OoW51
------------------------------------------------------------
------------------------------------------------------------
---------------MITMDLMSGYGLVDEQVAIQEATAAGLRGMEHLILQLSQTGTSER
SPAPAPAQEQKQVDCREITDMTVSKFKKVISM----------------------------
------------------------------------------------------------
------------------------------------------------------------
------------------------------------------------------------
------------------------------------------------------------
------------------------------------------------------------
------------------------------------------------------------
-------------------------------------LNRTG------------------
------------------------------------------HARFRRGPVVAQSSGP--
----------------AASEPAPLRSSPSAVSRPMTLDFT--------------------
------------------------------KAVSGYGKDAGFSVSGLSAASSSFLSSV--
-----------------------------------------------------------T
GDGSVSNGRGGGSSSLMLPPPPATSCGK--------------------------------
------------------------------------------------------------
-----------------------PPLSSAAAMSAGAGHKRKCHDHAHSENVAGGK-----
--------------YGSTGGRCHCSKRRKHRVKRTIR-----VPAISSK-----------
-----VA-----DIPADEFSWRK---------YGQKPIKG-SPF----------------
------------------------------P-RGYY--KCS--TL---RGCPA-------
---------------------RKHV-E---RD--------PAD------PSM-LIVTYEG
EHR-H-------------------------------------------------------
--------------TPAAGQDPPPPPPAPSPPLALPLA*---------------------
------------------------------------------------------------
------------------------------------------------------------
------------------------------------------------------------
------------------------------------------------------------
--------------------

#OoW52
------------------------------------------------------------
------------------------------------------------------------
---------------------------------MAVTDSVCLSDEQEAVAVTEVAQVYE-
------------------------------------------------------------
------------------------------------------------------------
------------------------------------------------------------
------------------------------------------------------------
------------------------------------------------------------
------------------------------------------------------------
------------------------------------------------------------
-------------------------------------LIKTQ------------------
------------------------------------------QPLLLVHQQPQQLAHG--
----------------LLSHALRALNVALSVMNQPHHQHA--------------------
-----------------------------------------SSSAAAAAVPVMSMIKA--
-----------------------------------------------------------E
AATPANSSSPAADV----------------------------------------------
------------------------------------------------------------
-----------------------------------------ADNHVVGKPRRSSP-----
----------------AKRRRINCEDKSSW------------VNHTVVP-----------
-----HE---------DGYQWRK---------YGEKNIQG-THF----------------
------------------------------T-RSYF--RCTYRDD---MGCQA-------
---------------------TKQVQQ---KD--------NND------PPN-FQVTYSN
DHT-C-------------------------------------------------------
--------------NFVRTTTRIINNTNNNPAAALHSL----------------------
TANPNDPDDDDDDDTIFTKMIK---QEKPAAWLPPPDLTAISNN----------------
-------------------------------------------S-----DETPVLHVCQE
VAPCSSNSSVISHYADEFDQHQMLETTVMEEALGLGADL---------------------
---------DDPYFYDPSLLVLYENLMNCY*-----------------------------
--------------------

#OoW53
------------------------------------------------------------
------------------------------------------------------------
---------------MASSTGGLDHGFTFTPPPFITSFTELLSGGGVGGDMLAGTGGEER
SPRGFSSRGAGRVGGGVPKFKSAQPPSLPLSPPPVSPSSYFAIPPGLSPTELLDSPVLLS
SSHILASPTTGAIPAQRYDWKASADLIASQQDDSRGDFS---------------------
------------------------------------------------------------
------------------------------------------------------------
-------------------------FHTNS------------------------------
------------------------------------------------------------
------------------------------------------------------------
-------------------------------------DAMAAQPASFPSFKEQEQQVVEA
SKNAAASSNKSGGGNGGNNKL---------------------EDGYNWRKYGQKQVKG--
----------------SENPRSYYKCTYNGCSMKKKVERS--------------------
-----------------------------LADGRITQIVYKGAHNHPKPLSTRRNASS--
------------------------------------------------------------
GCAAAACADDLAALGGAGADQYSAATTE--------------------------------
------------------------------------------------------------
-----------------------NSSVTFGDDEADNGSHRSEGDEPEAKRWKEDA-----
---------DNEGSSGGMGGGAGGKPVREP---RL-------VVQTLSD-----------
-----ID-----ILD-DGFRWRK---------YGQKVVKG-NPN----------------
------------------------------P-RSYY--KCT--TM----GCPV-------
---------------------RKHV-E---RA--------SHD------TRA-VITTYEG
KHN-H-------------------------------------------------------
--------------DVPGRGGGRAPAAPLPAPSASGAI----------------------
-----RPSAVAAQ------------QGPYTLEMLPNPTGLYGGY----------------
-------------------------------------------G-----AGAGAA-----
-------------FQRTKDEPRDDLFVESLLC*---------------------------
------------------------------------------------------------
--------------------

#OoW54
------------------------------------------------------------
------------------------------------------------------------
---------------------------------MARTMASLAAIVGKPTAASAQLV----
------------------------------------------------------------
------------------------------------------------------------
------------------------------------------------------------
------------------------------------------------------------
------------------------------------------------------------
------------------------------------------------------------
------------------------------------------------------------
------------------------------------------------------------
------------------------------------------AEGRESAARLHALLSR--
----------------CHQLLVGSSALHGPVGLAEQILLC--------------------
----------------------------------------FDRALAKLHVAGAEDDDA--
-----------------------------------------------------------A
GNGRKRKPGRVL------------------------------------------------
------------------------------------------------------------
-----------------------------------------AAASAAASSKRMRA-----
----------------SNGGGNGARIERKA------------------------------
------------TMD-DKFLWRK---------YGQKEIKN-NKY----------------
------------------------------P-RFYY--RCSYKDD---HGCTA-------
---------------------TKQVQQ---SE--------DDDTA----SPV-YVITYFG
EHT-C-------------------------------------------------------
--------------CPGIDAAAVVVDGGEEKELSRAQM----------------------
-----VISFASSG------------GDASVCWPSSGDDAQNNSE----------------
-------------------------------------------T-----SQESCTAADVS
DEPILLKPTPPAPELPDLKPMDGCLLDGESLFGMDELIY---------------------
------------FHELSAALGLLDRDWGAPV*----------------------------
--------------------

#OoW55
------------------------------------------------------------
------------------------------------------------------------
------------------------------------------------------------
------------------------------------------------------------
------------------------------------------------------------
------------------------------------------------------------
------------------------------------------------------------
------------------------------------------------------------
------------------------------------------------------------
------------------------------------------------------------
------------------------------------------------------------
------------------------------------------------------------
-------------------------MSPVPSPHQSHHLGH--------------------
------------------------------------------------------------
------------------------------------------------------------
------------------------------------------------------------
------------------------------------------------------------
------------------------------------------------------------
----------------GSRKEKRMRKVDTF------------------------------
------------APHNDGHQWRK---------YGEKKINN-CNF----------------
------------------------------P-RYYY--RCTYKDN---MNCPA-------
---------------------TKQIQQ---KD--------YSD------PPL-YSVTYYN
EHT-C---NSAFLP----------------------------------------------
--------------LSPSEFQLQTASGKAVSICFESSG----------------------
--AQEPMTNASSP-------SS---SAARRSTPSENKNQPLPRH----------------
-------------------------------------------S-----EAYSWG-----
---------VGVVEQKPACTELQSCSTECQDAFSAGTIP---------------------
------------EETVDAGRFGSIRFFHFL*-----------------------------
--------------------

#OoW56
------------------------------------------------------------
------------------------------------------------------------
------------------------MGDVLRAQATAAADEVCVWPGELDEHLIGELLVDDG
LFVP--------------------------------------------------------
------------------------------------------------------------
------------------------------------------------------------
------------------------------------------------------------
------------------------------------------------------------
------------------------------------------------------------
------------------------------------------------------------
-------------------------------------AAEHP------------------
------------------------------------------DLYYSFDAGSSAAAAA--
----------------AAPCNGGGSAEHEPPRPAPAVSRA--------------------
------------------------------------------LCSVYSGPTIRDIEKA--
-----------------------------------------------------------L
LSSSSRSPYPS-------------------------------------------------
------------------------------------------------------------
-----------------------------------------GHRYSSLYFRRVEA-----
----------------ESKYTSKVRSCGGK------------------------------
-------------MPADGYKWRK---------YGQKSIKN-NRH----------------
------------------------------P-RSYY--KCT--SS----RCSA-------
---------------------KKHV-E---KS--------TDD------PEM-LIVTYEG
SHH-HG------------------------------------------------------
--------------PQPLFPPHIAQPPPTTSVVDFSAA----------------------
----GAEPPSSSA------------AARKRKNDVRPGFSPTTSE----------------
-------------------------------------------D-----DVDGAGLRPGW
PQDDETSRDDAELQRRGAAPRRVATDHSCDDGGGSTSAS---------------------
--SVARADAVTALSSDSPPTIWSCLDWPWSQETLFL*-----------------------
--------------------

#OoW57
------------------------------------------------------------
------------------------------------------------------------
-EEERVLSHGDVVLLRCDLTILRGPHFLNDRIIAFYLAHIHHDDDDDLLLLPPSIPYLLS
NLPDPASVAAVAEPLRLASRRLVLLPVNDNPDVSHADGGSHWTLLVLDNSVPRFVHHDSL
PGTNLPPARRLAAVLRPLLPATPIPLIEGPAPRQTNGYD---------------------
------------------------------------------------------------
------------------------------------------------------------
-------------------------CGVFV------------------------------
------------------------------------------------------------
------------------------------------------------------------
-------------------------------------LAVARAICHWWPTRDRTNSDWLE
AVKREVNADSVKAMRT--------------------------EVLQLIQTLIQDKKNN--
----------------TNQNKNNGPSTQLPCCPSIASTSL--------------------
--------------------------CLSQHTRLWWDMQSHKKVAAVKPVASRPSSRL--
-----------------------------------------------------------R
SFSMLQKDSTATDSPWLTSLEEEIILRR--------------------------------
------------------------------------------------------------
-----------------------PKATRFTPSL--------GDSSTEIAATRLED-----
----------------NDTHTTYDQKKADT--GQVASWDNLTVSQSVRK-----------
-----PNVRVKNSLSYDGYSWRK---------YGQKQVKG-SEF----------------
------------------------------P-RSYY--KCT--YP----TCPV-------
---------------------KRKV-----EM--------TPD------GRI-AEIVYNG
EHN-H-------------------------------------------------------
--------------PKPHPPRKPSLSASVETLVTTNDA----------------------
----GLENHQAIG-------SD---AVVEAFKGVCHCLDGFRNG----------------
-------------------------------------------N-----EISDCK-----
------------KRYAYPVIFIQNLLLFLCAKNVQVVA*---------------------
------------------------------------------------------------
--------------------

#OoW58
------------------------------------------------------------
------------------------------------------------------------
-------------------------------------MDSLQPAGDQLGLLLPQLPAY--
------------------------------------------------------------
------------------------------------------------------------
------------------------------------------------------------
------------------------------------------------------------
------------------------------------------------------------
------------------------------------------------------------
------------------------------------------------------------
-------------------------------------LASSS------------------
------------------------------------------SAPPASMAALSPAGDD--
----------------WAASLLLPAGGSAAAGVGEDDLSG--------------------
-----------------------------------------GVMAAAAAAAAESSCGG--
-----------------------------------------------------------S
STVTSSGVTEAA------------------------------------------------
------------------------------------------------------------
-----------------------------------------TTTGGMTTTRRVRG-----
----------------NGKKAGGGGRTPRF------------AFHTRSE-----------
-----ND-----ILD-DGYRWRK---------YGQKAVKN-SKH----------------
------------------------------P-RSYY--RCT--HH----TCNV-------
---------------------KKQV-Q---RL--------AKD------RGI-VVTTYEG
VHN-H-------------------------------------------------------
--------------PCEKLMEALSPILRQLQLLSQL*-----------------------
------------------------------------------------------------
------------------------------------------------------------
------------------------------------------------------------
------------------------------------------------------------
--------------------

#OoW60
------------------------------------------------------------
------------------------------------------------------------
------------------------------------------------------------
------------------------------------------------------------
------------------------------------------------------------
------------------------------------------------------------
------------------------------------------------------------
------------------------------------------------------------
------------------------------------------------------------
------------------------------------------------------------
-------------------------------------MASNS------------------
------------------------------------------QPTTTGAGRGRGQGDD--
-------------------------EEQTPPPAPPPDTAS--------------------
------------------------------------------------------------
------------------------------------------------------------
------------------------------------------------------------
------------------------------------------------------------
------------------------------------------------------------
----------------AVGGGDGVQLVMPE------------------------------
----------------DGYEWKK---------YGQKFIKN-IQK----------------
------------------------------N-RSYF--RCR--DQ----RCGA-------
---------------------KKKV-E---WH--------PHD------PTLNLRVVYDG
AHH-H-------------------------------------------------------
--------------GSPSSAAGEEAAGAANQYDLSTQY----------------------
---FGGAGPRSQ*-----------------------------------------------
------------------------------------------------------------
------------------------------------------------------------
------------------------------------------------------------
--------------------

#OoW61
------------------------------------------------------------
------------------------------------------------------------
-------------------------FMMHPGRPSISIQCVDWTFDGKDDDNVGTQEEEHR
TLQRQHHTVKEGSNEKSPVKQKDPREGAHKSVDGRKTLRRIWVK----------------
------------------------------------------------------------
------------------------------------------------------------
------------------------------------------------------------
------------------------------------------------------------
------------------------------------------------------------
------------------------------------------------------------
-------------------------------------VSSTV------------------
------------------------------------------DDGFSWVKYGQKEILG--
----------------AMYPRSYFRCTHRQTKGCLAMKQV--------------------
--------------------------QPTDEDQLILDVIYYGEHSCDQSACSGNSQMR--
-----------------------------------------------------------S
SRPAASSNLQ--------------------------------------------------
------------------------------------------------------------
-----------------------------------------EPQQPGLEQSRPAA-----
----------------KWRRKTKMERKTQV------------RVSFLQD-----------
-----VG-----PLD-DGYSWNK---------YGQKDILG-AKY----------------
------------------------------P-RAYF--RCTHRNT---QGCVA-------
---------------------TKQM-Q---RR--------DAD------PLL-FDVVYHG
AHT-C-------------------------------------------------------
--------------SQRASLNEQASTEQSQSSSTITYT----------------------
---AGSVEDDDEE------------GVTSATNFLPMDDMLDLGG----------------
-------------------------------------------G-----DVTDMD-----
------------------FPSFDFDAMEALLG*---------------------------
------------------------------------------------------------
--------------------

#OoW62
------------------------------------------------------------
------------------------------------------------------------
-----------------------------MDDDDGSSSPTDDSAAAGLLPLFSRSPVEDL
EEK---------------------------------------------------------
------------------------------------------------------------
------------------------------------------------------------
------------------------------------------------------------
------------------------------------------------------------
------------------------------------------------------------
------------------------------------------------------------
-------------------------------------LRRAT------------------
------------------------------------------EVNARLTRALDAILGG--
----------------HHAHQRAVLAPSPSPPSATTRARS--------------------
------------------------------------------VSTSCAAREDAPAVAA--
------------------------------------------------------------
------------------------------------------------------------
------------------------------------------------------------
-----------------------------------------AAASTAGPSRQPPP-----
----------------TAEPRPKVRTVR--------------VRADATD-----------
-----TDANNMAETVKDGYQWRK---------YGQKVTRD-NPY----------------
------------------------------P-RAYF--RCA--FA---PSCPV-------
---------------------KKKV-Q---RC--------AED------RSM-LVATYEG
EHN-H-------------------------------------------------------
--------------ALSTQTTEFVGSGCTSQHAGGSSS----------------------
---LPCSISINSSGRTITLDLT---NQGSGSIASCGVQAVSGEL----------------
-------------------------------------------V-----TVLSPEFRRHL
VEEVVQVLKNDAEFVEAVTNALAARVVDQIPHSPVDL*----------------------
------------------------------------------------------------
--------------------

#OoW63
------------------------------------------------------------
------------------------------------------------------------
-------------------WMKFEAGAMPNLRKLKLRFDVRRADQHDTIPIGIEHLSGLE
EISAKITVADYLCRRFAESALTNAFRMHPGRPSVNIRCVDWTFDGKDDSNAGTREEECRT
LQKQQNIVKESSTEKCAVLEKDPGRGANKSVESREKPHM---------------------
------------------------------------------------------------
------------------------------------------------------------
------------------------------------------------------------
------------------------------------------------------------
------------------------------------------------------------
-------------------------------------VGRHLKSNTE-------------
------------------------------------------DDGLSWIKYDQKDILG--
----------------AKFPRAYFRCTHWSSTKKKGCMAT--------------------
-----------------------KEVQRDDDDPLLFDIVYHGDHTCAQTNNEQPVRSL--
-----------------------------------------------------------T
RSTDEQSQQSGLELS---------------------------------------------
------------------------------------------------------------
-----------------------------------------SPYDWHGHKLSAKA-----
----------------QVTKMTTQVQVRLS------------SVQDVEP-----------
-----LW---------DGHGWRK---------YGQKDIVG-AKF----------------
------------------------------P-RFYF--RCTHRNT---QGCVA-------
---------------------TKQM-Q---RR--------DAD------PLL-FDVTYHG
KHT-C-------------------------------------------------------
--------------AVEAAHSSDKLSGRLEQSSTVTSV----------------------
-------------------------KTTDSTDGEDVASTANFLT----------------
-------------------------------------------E----------------
------------PDMLIPSPGLNDLFWDIEDIWRYQP*----------------------
------------------------------------------------------------
--------------------

#OoW64
------------------------------------------------------------
------------------------------------------------------------
-------------------------------MKNSSNKRSLVADQWHPSSVCCDHRAALR
E-----------------------------------------------------------
------------------------------------------------------------
------------------------------------------------------------
------------------------------------------------------------
------------------------------------------------------------
------------------------------------------------------------
------------------------------------------------------------
-------------------------------------IARGQ------------------
------------------------------------------SLVTQLRAIVLPALQS--
--------------DERCDLAAQMLEGILDCSRKAISELQ--------------------
------------------------------------------LLLSSSDASARDDDDL--
-----------------------------------------------------------D
DKRRVRKIIS--------------------------------------------------
------------------------------------------------------------
-----------------------------------------SHDDDHCSSKAAED-----
----------------HNAKPLRQHKRRRF------------GDSVSLE-----------
-----TP-----VPHYDGHQWRK---------YGQKHINN-AKH----------------
------------------------------P-RSFY--RCTYRQE---QKCKA-------
---------------------TKTVQQ---REDLHHANSYNGD------HPIMYTVVYYG
QHT-C-------------------------------------------------------
--------------CKGPASAEDHVVVEASQI-STESH----------------------
--CQSPSSSSDLQ-------PA---AHAGDSSQCSNISVTCSSS----------------
-------------------------------------------V-----VVEDCN-----
-------------KLLDMLPPADELTTDVLLFDMTAYTP---------------------
---------------LDLDINWEMDAYAQALWV*--------------------------
--------------------

#OoW65
------------------------------------------------------------
------------------------------------------------------------
----------------------------------MEAYNYCMMVGRERELVA--------
------------------------------------------------------------
------------------------------------------------------------
------------------------------------------------------------
------------------------------------------------------------
------------------------------------------------------------
------------------------------------------------------------
------------------------------------------------------------
------------------------------------------------------------
------------------------------------------ELRHLLFPSPTPTTPA--
----------------HRATSTLAGDQCLPPGLSGGGRRR--------------------
--------------------------------------------GRKRVRRGNDNVKL--
-----------------------------------------------------------L
QADDDHDDQETV------------------------------------------------
------------------------------------------------------------
-----------------------------------------VADHGDANAKPLPN-----
----------------FTKTSRRKQQTTTS------------TMVTTVP-----------
--------------DFDGYQWRK---------YGQKQIEG-AVY----------------
------------------------------P-RSYY--RCTNSTN---QGCLA-------
---------------------KKTV-Q---RN--------DDDINGGGGGAAPYTVAYIS
EHT-CKSIESSLAPVI--------------------------------------------
--------------LDTTVRTNNHHPPAAAPVVTAAAA----------------------
ESAAQSPATSSSS------------DMIMTSSTRSSTSGTSSGE----------------
-------------------------------------------T-----SWSGQHGAYAC
RQLIAADEDCWDDTPPTTITTSDGGNSCAEEIDLLSGPI------------------RSP
VHIAADGNWMDDLLLVSDGLIDISNANISHLFCF*-------------------------
--------------------

#OoW66
------------------------------------------------------------
------------------------------------------------------------
------------------------------------------------------------
------------------------------------------------------------
------------------------------------------------------------
------------------------------------------------------------
------------------------------------------------------------
------------------------------------------------------------
------------------------------------------------------------
------------------------------------------------------------
------------------------------------------------------------
------------------------------------------------------------
------------------------------------------------------------
------------------------------------------------------------
------------------------------------------------------------
------------------------------------------------------------
------------------------------------------------------------
------------------------------------------------------------
------------------------------------------------------------
--------------------WRK---------YGQKPIKG-SPY----------------
------------------------------P-RGYY--RCS--SS---KGCSA-------
---------------------RKQV-E---RS--------RTD------PNM-LVITYTS
EHN-H-------------------------------------------------------
--------------PWPTQRNALAGSTRSHHAKNSSSS----------------------
----SSSASSASK-------NN---SSHSGYHHQKPLVKAEPND----------------
-------------------------------------------Q-----AAAATKTTSTV
PVKEEATMVGSSEALAKQKSMEDAAASATAAAVEHSDLM---------------------
----QQMFSQSYRPMIPEAGGHHDDFFAG-------------------------------
--------------------

#OoW67
------------------------------------------------------------
------------------------------------------------------------
---------------------------------------MAASIGLNPEAFFSN------
------------------------------------------------------------
------------------------------------------------------------
------------------------------------------------------------
------------------------------------------------------------
------------------------------------------------------------
------------------------------------------------------------
------------------------------------------------------------
------------------------------------------------------------
------------------------------------------------------------
----------------SCSYSSPFTASYTPEFSATTIDAD--------------------
---------------------------------------FSGELDFDYSLPAPAFARA--
------------------------------------------------------------
------------------------------------------------------------
------------------------------------------------------------
-----------------------------------------GEDYPDNENTMMRC-----
----------------ESEEKMRARVNGRI------------GFRTRSE-----------
-----VE-----ILD-DGFKWRK---------YGKKAVKN-SPN----------------
------------------------------P-RNYY--RCS--TE----GCNV-------
---------------------KKRV-E---RD--------RED------HRY-VITTYDG
VHN-H-------------------------------------------------------
--------------ACPAAAAAALQYGGAGDYYSPPLS----------------------
------------------------------SAGSPPAAYSAGGS----------------
-------------------------------------------LLF*-------------
------------------------------------------------------------
------------------------------------------------------------
--------------------

#OoW68
------------------------------------------------------------
------------------------------------------------------------
------------------MAVDLMGCYAPRRADDQLAIQEAATAGLRSLEMLVSSLSSSS
QAAGAHKASPQQPFGEIADQAVSKFRKVISI-----------------------------
------------------------------------------------------------
------------------------------------------------------------
------------------------------------------------------------
------------------------------------------------------------
------------------------------------------------------------
------------------------------------------------------------
-------------------------------------LDRTG------------------
------------------------------------------HARFRRGPVESSPPAA--
--------------PVGAPPPPPPPPPVAAVAPLAPTSQP--------------------
-----------------------------QTLTLDFTKPNLAMSAATSVTSTSFFSSV--
-----------------------------------------------------------T
AGEGSVSKGRSLLSSGKPPLSG--------------------------------------
------------------------------------------------------------
-----------------------------------------HKRKPCAGGHSEAT-----
----------------ANGSRCHCSKRRKNRVKRTIR-----VPAISSK-----------
-----IA-----DIPPDEYSWRK---------YGQKPIKG-SPY----------------
------------------------------P-RGYY--KCS--TV---RGCPA-------
---------------------RKHV-E---RA--------TDD------PAM-LVVTYEG
EHR-H-------------------------------------------------------
--------------TPGPLPAPGAAAVAAMPVSAAVAT----------------------
------------------------------------VSAGNGHV----------------
-------------------------------------------*----------------
------------------------------------------------------------
------------------------------------------------------------
--------------------

#OoW69
------------------------------------------------------------
------------------------------------------------------------
-------------------------------MEGVEVNGGEGGGGWSAQLVVAE------
------------------------------------------------------------
------------------------------------------------------------
------------------------------------------------------------
------------------------------------------------------------
------------------------------------------------------------
------------------------------------------------------------
------------------------------------------------------------
-------------------------------------LVRVQ------------------
------------------------------------------ELLRQLEVHLNAPC----
----------------SVELCRGLAAQIIALTDRSIGIAS--------------------
-----------------------------------------RSFSGAGGVAGAHFADT--
-----------------------------------------------------------P
PPALTSCTPSP-------------------------------------------------
------------------------------------------------------------
-----------------------------------------LSDGSDHQPFRTTN-----
----------------PKKRKTTARWTSQV------------RVSAAGG-----------
-----AE-----GPADDGHSWRK---------YGQKDILG-AKH----------------
------------------------------P-RGYY--RCTHRNT---QGCTA-------
---------------------TKQV-Q---RT--------DDD------ASL-FDVVYHG
DHT-C-------------------------------------------------------
--------------RPAATATAAKRPHAQTLLQSLSAS----------------LTVNTD
TNTLLAATAAAVT------------PLTPDNRATAPPQQQSVSP----------------
-------------------------------------------S-----LASPVASDSYG
LAAGYRDWHCCDGDLQEVVSALATVTSAPEHAAMDAGDF---------------------
---------MSYCFDFDPAVYGSIGTPSFFP*----------------------------
--------------------

#OoW70
------------------------------------------------------------
------------------------------------------------------------
-----------MTAAPGSLPLVNSRPVALSLAASRSSFSSLLSSGSSLNLMTPPSSLPPA
AASSPSSYFGGVSSSGFLDSPILTPSLFPSPTTTGALFSWMTTATATETTPESQVQGGVK
DEQQQYSDFTFLPTASTAPATMTGVTATTSNSFMQDSMLMAPLG----------------
------------------------------------------------------------
------------------------------------------------------------
------------------------------------------------------------
------------------------------------------------------------
------------------------------------------------------------
-------------------------------------ADPYNGEQQQPWSYQEPTMDADT
RPAEFTLSGVTAAGGDVAGNGGYNQVAAPAAVGFRQQSRRSSDDGYNWRKYGQKQVKG--
----------------SENPRSYYKCTFPSCPTKKKVERS--------------------
------------------------------LDGQITEIVYKGTHNHAKPQNTRRNPGS--
-----------------------------------------------------------S
AAQVLQSGGDMSEHSFGGTAATPENSSA--------------------------------
------------------------------------------------------------
-------------------SFGDDEIGVGSPRAGNGGSDVFDDDEPDSKRWRKDS-----
--------------DGEGISMAGNRTVREPRV----------VVQTMSD-----------
-----ID-----ILD-DGFRWRK---------YGQKVVKG-NPN----------------
------------------------------P-RSYY--KCT--TM----GCPV-------
---------------------RKHV-E---RA--------SHD------TRA-VITTYEG
KHN-H-------------------------------------------------------
--------------DVPVGRGGGRAPAAPLPAPSASGA----------------------
----IRPSAVAAQ------------QGPYTLEMLPNPTGLYGGY----------------
-------------------------------------------G----------------
-------AGAGAAFQRTKDEPRDDLFVESLLC*---------------------------
------------------------------------------------------------
--------------------

#OoW71
------------------------------------------------------------
------------------------------------------------------------
-----------------------MDPWISSQPSLSLDLRVGLPQAAAAVAMVKPKVLVEE
DFFQQQPLKKDPEVAALEAE----------------------------------------
------------------------------------------------------------
------------------------------------------------------------
------------------------------------------------------------
------------------------------------------------------------
------------------------------------------------------------
------------------------------------------------------------
-------------------------------------LQRMG------------------
------------------------------------------AENRQLSEMLAAVAAK--
----------------YEALQSQFSDMVTASANNGGGCGG--------------------
-----------------------------------------GGNNPSSTSEGGSVSPS--
-----------------------------------------------------------R
KRKSESLDDSPPTPPPPPHPHAAAHH----------------------------------
------------------------------------------------------------
-----------------------------------------MHVMPGAAAFADQT-----
----------------ECTSGEPCKRIREECKPKISKLY---VHADPSD-----------
-----LS-----LVVKDGYQWRK---------YGQKVTKD-NPC----------------
------------------------------P-RAYF--RCS--FA---PACPV-------
---------------------KKKV-Q---RS--------AED------NTI-LVATYEG
EHN-H-------------------------------------------------------
--------------GQPTPPPQSAAQNSDGSGKSAGKP----------------------
-----PHAPAAPA------------PVVPHRQHEPAAVIINGEQ----------------
-------------------------------------------A-----AAASELIRRNL
AEQMAMTLTRDPSFKAALVTALSGRILELSPTKD*-------------------------
------------------------------------------------------------
--------------------

#OoW72
------------------------------------------------------------
------------------------------------------------------------
------------------------------MENFPILFATQPSSSTSSSYHFMSSSSG--
------------------------------------------------------------
------------------------------------------------------------
------------------------------------------------------------
------------------------------------------------------------
------------------------------------------------------------
------------------------------------------------------------
------------------------------------------------------------
------------------------------------------------------------
------------------------------------------SHDHRHHHGLQAGGNG--
----------------GGGSLSHGLFMGSSSSSRMEELSN--------------------
-----------------------------------------------SKDDVDGATRS--
-----------------------------------------------------------P
HGGGGHGESS--------------------------------------------------
------------------------------------------------------------
-----------------------------------------AGDGAGEGDVQAAA-----
----------------GGGRKKGEKKERRP---RF-------AFQTRSQ-----------
-----VD-----ILD-DGFRWRK---------YGQKAVKN-NKF----------------
------------------------------P-RSYY--RCT--HQ----GCNV-------
---------------------KKQV-Q---RL--------SRD------ETV-VVTTYEG
THT-H-------------------------------------------------------
--------------PIEKSNDNFEHILTQMHIYSGLTP----------------------
-------------------------SSAAHASSSSPLFPSAAAA----------------
-------------------------------------------A-----ASHMFQ*----
------------------------------------------------------------
------------------------------------------------------------
--------------------

#OoW73
------------------------------------------------------------
------------------------------------------------------------
---------------MKEDMIKGDSKQLASLYMKEEMIKGERQLGTHEDRLKDEVIKDAD
KISDGNLFKSLQNIPSTKEEGQDDKLASTRAE----------------------------
------------------------------------------------------------
------------------------------------------------------------
------------------------------------------------------------
------------------------------------------------------------
------------------------------------------------------------
------------------------------------------------------------
-------------------------------------MGEVR------------------
------------------------------------------EENERLKTLLSRISHD--
----------------YRSLQTHFYDILQQGRAKKLPDSP--------------------
-------------------------------ATDIEEREFVSLRLGTSTSKCKKEDKS--
-----------------------------------------------------------T
TSTEVKGSIEDFLKIKGGLSLGLSDCTV--------------------------------
------------------------------------------------------------
-----------------------DANNREKVQPDVMTLSPEGSFENARDDTTETT-----
---EQWPPSKMLKNLRSVGTEAEDDIAPQPQVKKARV-----SVRARCD-----------
-----AP-----TMN-DGCQWRK---------YGQKIAKG-NPC----------------
------------------------------P-RAYY--RCT--VA---AGCPV-------
---------------------RKQV-Q---RC--------ADD------MSI-LITTYEG
THN-H---PLSVSATAMASTTSAAASMLISGSSSTSLASYPAAASPALTFDASKPPVVGG
RPFFLPTAAASITSTPSYPTITLDLTSPAAATSSHAGFSLSNRFSSSFTSSHAAARYPST
GFTFSGSGPSSTPWPGYLSYGA---SLAAHPYNAGGGKSSSSFE----------------
-------------------------------------------A-----ALSSINGSRQH
GGGSAALYQMQQKAAPGAAPPPSVITDTIAKAITADPSF-----------HTALAAAITS
YVGKKGSSAATGGEDSKVGLKWGEHLGLGLAHSSPSTATTAAAAAASSSSQMFLQPSLGL
SGSTTSASTSSVANREQAH*

#OoW74
------------------------------------------------------------
------------------------------------------------------------
-------------------------------------MQSMESNGGGRLVVTE-------
------------------------------------------------------------
------------------------------------------------------------
------------------------------------------------------------
------------------------------------------------------------
------------------------------------------------------------
------------------------------------------------------------
------------------------------------------------------------
-------------------------------------LSHIK------------------
------------------------------------------ELVKQLEGHLGGSG----
----------------SPDLCKHLASQIFSVTERSIGMIR--------------------
-----------------------------------------------SGHFGGHRKRA--
-----------------------------------------------------------A
AGDLDSATPSPLSD----------------------------------------------
------------------------------------------------------------
-----------------------------------------VSDLPFKATKKRKT-----
----------------STEKKRHQIRVSST------------GGVENPP-----------
-----VD---------DGHSWRK---------YGQKEILG-AKH----------------
------------------------------PRRGYY--RCTHRNS---QGCVA-------
---------------------TKQV-Q---RT--------DDD------ATL-FDVIYHG
EHT-G-------------------------------------------------------
--------------VQKAVAAGAGKPQPESDTNAAQSR-------LHDLSSGLTVKIEGL
TATEQPPPQQQQQGVSWNAMPPFC-LSSPVSGLAPPEHNPFSAP----------------
-------------------------------------------S-----TPENCLGVDGM
SSASPATSDSNHLFVAAPLHQVAGDVAWRDTEIQEVVSA-------------LVAATTTA
QPATAAMDADFSLDGFEFDPGFTIDITSFFA*----------------------------
--------------------

#OoW76
------------------------------------------------------------
------------------------------------------------------------
----------------------MDAAWRGGVGCSPVCLDLCVGLSPVREPLAARHELLDR
PAGCRGGGDSRAMNNDEAKILEAK------------------------------------
------------------------------------------------------------
------------------------------------------------------------
------------------------------------------------------------
------------------------------------------------------------
------------------------------------------------------------
------------------------------------------------------------
-------------------------------------VTQMS------------------
------------------------------------------EENRRLTEMIARLYGS--
----------------QIARLGLDGWASPPRPVSPQLAGR--------------------
---------------------------------------------KRSRESMETANSC--
-----------------------------------------------------------D
ANSNRHQSAA--------------------------------------------------
------------------------------------------------------------
-----------------------------------------TADADHAESFAADD-----
----------------GTCRRIKVSRVCRR--------------IDPSD-----------
-----TS-----LVVKDGYQWRK---------YGQKVTRD-NPS----------------
------------------------------P-RAYF--RCA--FA---PSCPV-------
---------------------KKKV-Q---RS--------AED------SSL-LVATYEG
EHN-H-------------------------------------------------------
--------------PHPSPRAGELPAAAAGAGASLPCS----------------------
------ISINSSG-------PT---ITLDLTKNGGAVQVVEAAD----------------
-------------------------------------------G-----APPPPDLKEVC
REVASPEFRSALVEQMASALTSDPKFTGALAAAILQKLPEF*------------------
------------------------------------------------------------
--------------------

#OoW77
------------------------------------------------------------
------------------------------------------------------------
-------------------------------MSPFYSSLLSRSPAEYQLVGAGYAGEDDG
DDDD--------------------------------------------------------
------------------------------------------------------------
------------------------------------------------------------
------------------------------------------------------------
------------------------------------------------------------
------------------------------------------------------------
------------------------------------------------------------
-------------------------------------MAAVD------------------
------------------------------------------AVSSYLSFDMDVVGEE--
----------------YYTPEVDFHSKQNTSPPPVAAASL--------------------
-------------------------------------------EAGGSADEVSREQSR--
-----------------------------------------------------------R
EAVVLNSP----------------------------------------------------
------------------------------------------------------------
-----------------------------------------GLAVNHGKMDKGPA-----
----------------PASGGAGPGLPRSKAGSKI-------AFKTRSD-----------
-----VD-----VLD-DGYRWRK---------YGKKMVKN-SPN----------------
------------------------------P-RNYY--RCS--SE----GCRV-------
---------------------KKRV-E---RA--------RDD------ARF-VVTTYDG
VHN-H-------------------------------------------------------
--------------PAPLHPRPQLPGSGGYSIAGAPAV----------------------
-------------------------GAHRLGLEEAEVIALFRST----------------
-------------------------------------------A-----ATSLQLP*---
------------------------------------------------------------
------------------------------------------------------------
--------------------

#OoW79
------------------------------------------------------------
------------------------------------------------------------
--------------------------------------MAFSSEGGVPAERVAAAAND--
------------------------------------------------------------
------------------------------------------------------------
------------------------------------------------------------
------------------------------------------------------------
------------------------------------------------------------
------------------------------------------------------------
------------------------------------------------------------
-------------------------------------LVEVR------------------
------------------------------------------EGLVRLRGFLPPPQAE--
----------------QSSSTSPCAELMDAMMSKLMSAMA--------------------
-------------------------------------------ALGGSGDVAGEVDAA--
-----------------------------------------------------------G
RWTSVAGSADPMVVR---------------------------------------------
------------------------------------------------------------
-----------------------------------------QAGESSAGRTRKRG-----
----------------GGGSRSGRGRSSNK------------RVAATLD-----------
----------------DGHVWRK---------YGQKDIQN-SPY----------------
------------------------------P-RSYY--RCTHKLD---QGCAA-------
---------------------TRQT-Q---RC--------EVD------PSN-YDITYYG
EHT-C-------------------------------------------------------
--------------RDPSTIIPTAIANAGAASDGPNNI----------------------
ISFATGGVASRLAREGTTTSAA---TQLSSSWGTSGGGDDVFSS----------------
-------------------------------------------S-----GERFMQWDELA
AAVVHVGSAGVTSSTVGSAPAENDGGNGDTAAGGGGDGG-------------GGGGGAGS
FPSSPSAGSLGFVVGPLGSIGDVDDFFPFDP*----------------------------
--------------------

#OoW80
------------------------------------------------------------
------------------------------------------------------------
---------------------------MDMMEEEAANAATAQAAAGDLADVVACANARAF
LVSTPHRHHSPLHPLPLP------------------------------------------
------------------------------------------------------------
------------------------------------------------------------
------------------------------------------------------------
------------------------------------------------------------
------------------------------------------------------------
------------------------------------------------------------
-------------------------------------MPPPP------------------
------------------------------------------HQYYPAAQITIPYHQH--
----------------GAAPDLRRPTTIAYADTAAAVPPS--------------------
----------------------------------TVVDSYHLTPAGGGYGMPRPLAVQ--
-----------------------------------------------------------I
SQHALCSGGDVVMGGGS-------------------------------------------
------------------------------------------------------------
-----------------------------------------GAADDGEDAIRISP-----
----------------LTPSAHHQMMKRKNNEVKK-------VVCIPAP-----------
-PATSGRGGGGEVIPSDLWAWRK---------YGQKPIKG-SPY----------------
------------------------------P-RGYY--RCS--SS---KGCMA-------
---------------------RKQV-E---RS--------RSD------PNM-LVITYTA
EHN-H-------------------------------------------------------
--------------PWPMQRNLLAGYARSHHTHAIAST----------------------
-------SRHKQQ------------QQQTICNNQLPALITSSSS----------------
-------------------------------------------S-----SSSPCNLYADV
LGGQQANMMMTTTEAGTGVPGIQHSAADEVFAELEELEP-----------------DNPT
MINANMAYSMTTTTTSRPGVSSYDHQWHKF*-----------------------------
--------------------

#OoW81
------------------------------------------------------------
------------------------------------------------------------
---------------MAAHEGGGNGARRPPALPPLPTLSLPPRSAAGTLFSAESSPGPLT
LTAALFPDAPSPAFQGSFTQLLVGAMGSPAASAPAPPSPFPVPHGLSPTAFLGGSPGLFS
PTGNFEMSHQQALAHVTAQAVRSPYSMINQSDYSLPFSS---------------------
------------------------------------------------------------
------------------------------------------------------------
-------------------------TTTSVLASRHVNSSAN-------------------
------------------------------------------------------------
------------------------------------------------------------
-------------------------------------VSSPREIPTLPSHTGNSNIESTE
VSHGFQTTALTEDKPA--------------------------DDGYNWRKYGQKAVKG--
----------------GEYPRSYYKCTHLSCPVKKKVERSSDGQITQIIYRGQH------
-----------------------------NHQRPPKRRFKNGGALLNEADVSPEKEDA--
-----------------------------------------------------------S
TRSEQGSQDYSGKFKASNDGGPLSSRRG--------------------------------
------------------------------------------------------------
-----------------------DGGEQISGSS--------DSDDQGEEEVKVEG-----
---------------GATSDGNANKRHVPPPAQRI-------IVQTTSE-----------
-----VD-----LLD-DGYRWRK---------YGQKVVKG-NPH----------------
------------------------------P-RSYY--KCT--YQ----GCDV-------
---------------------KKHI-E---RS--------SQD------SKA-VITTYEG
KHS-H-------------------------------------------------------
--------------DVPAARNSSHSSANANISASSNLP----------------------
----------HRD-------RR---QRSSRRDGLRNASSVSSLQ----------------
-------------------------------------------L-----KEESG*-----
------------------------------------------------------------
------------------------------------------------------------
--------------------

#OoW82
------------------------------------------------------------
------------------------------------------------------------
-------------------------MKNKSRCRYLPHSSAPCSTDDTRCFRCDHRPAIDE
IVRE--------------------------------------------------------
------------------------------------------------------------
------------------------------------------------------------
------------------------------------------------------------
------------------------------------------------------------
------------------------------------------------------------
------------------------------------------------------------
-------------------------------------QSLVT------------------
------------------------------------------QLRAVVLPALETKADG--
----------------RAEIVAQLFGSILDCSRKVISALN--------------------
-----------------------------------------SRYVGESPPDDEIVDKR--
------------------------------------------------------------
------------------------------------------------------------
------------------------------------------------------------
-----------------------------------------RVKRKNSEGKKGDE-----
-----------------VKVKSHEHKRRRY------------TNSTSQV-----------
-----TP-----VPHYDGHQWRK---------YGQKNINN-SNH----------------
------------------------------Q-RCYY--RCTYKHE---QNCKA-------
---------------------TKTVQQ---LD--------SAG------ETIMYTVVYYG
QHT-C-------------------------------------------------------
--------------KTNMSNAPLHVVETSTPQSISTTC----------------------
------SDDLGDY------------SQKIENMHTPELAEVCSDE----------------
-------------------------------------------L-----DSYHAIIGAEH
SALGLEDEHMHRLLDTFACGAVDLDSWEIDAIVRSGFC*---------------------
------------------------------------------------------------
--------------------

#OoW84
------------------------------------------------------------
------------------------------------------------------------
--------------------------MATRLPKSERSPSLPQPPGDQRDAAIQELRKG--
------------------------------------------------------------
------------------------------------------------------------
------------------------------------------------------------
------------------------------------------------------------
------------------------------------------------------------
------------------------------------------------------------
------------------------------------------------------------
-------------------------------------SELAT------------------
------------------------------------------QLMAQLELIPERELDR--
----------------RDDALANVRNLSMSLSSSLYALRC--------------------
----------------------------------------EREHYCSSSSSGAGPAAV--
------------------------------------------------------------
------------------------------------------------------------
------------------------------------------------------------
-----------------------------------------TSVSGGGGERKTKR-----
------------------RRGKHGEELIET------------VFITTTP-----------
-----EN---------DGFHWRK---------YGEKNILN-NEF----------------
------------------------------R-RLYY--RCGYSDD---RKCQA-------
---------------------KKYVQQ---EN--------NKQ------PPE-FRVTLTH
EHT-C-------------------------------------------------------
--------------NTLFPDQQASSSSTNSQVLDFTKA----------------------
----SMSSTMDSH-------GG---APVLKEEEDEIPSIDESTR----------------
-------------------------------------------S-----IMSTIM-----
-------------------------PNYYDYDDGAGWQ*---------------------
------------------------------------------------------------
--------------------

#OoW87
------------------------------------------------------------
------------------------------------------------------------
---------MADSPNPSSGDHPAGVGGSPEKQPPVDRRVAALAAAGAGARYKAMSPARLP
ISREPCLTIPAGFSPSALLESPVLLTNFKVEPSPTTGTLSMAAIMSKSANPDILPSHRDK
SSGSTHEDGGSQDFEFKPHLNSSSQSAAPAINDPKKHES---------------------
------------------------------------------------------------
------------------------------------------------------------
-------------------------SMKNESLNTAPSSDDIMI-----------------
------------------------------------------------------------
------------------------------------------------------------
-------------------------------------DNIPLCSRESTLAVNVSSAPSQL
VGMVGLTDSAPAEVDTSELHQMNSSGNAMQESQPESVAEKSAEDGYNWRKYGQKHVKG--
----------------SENPRSYYKCTHPNCEVKKLLERSLDGQITEVVYKGHHKH----
-----------------------------PKPQPNRRLSAGAVPPSQGEERYDGVATT--
-----------------------------------------------------------D
DKSSNVLSNLGNAVHTAGMIEPVPGSAS--------------------------------
------------------------------------------------------------
-----------------------DDDNDAGGGRPYPGDDAVEDDDLESKRRKMES-----
---------------AAIDAALMGKPNREP---RV-------VVQTVSE-----------
-----VD-----ILD-DGYRWRK---------YGQKVVKG-NPN----------------
------------------------------P-RSYY--KCT--NT----GCPV-------
---------------------RKHV-E---RA--------SHD------PKS-VITTYEG
KHN-H-------------------------------------------------------
--------------EVPASRNASHEMSTPPMKPVVHPI----------------------
--NRNMPGLGGMM-------RA---CEPRTFPNQYSQAAESDTI----------------
-------------------------------------------S-----LDLGVGISPNH
SDATNQLQSSVPDQMQYQMQPMGSVYSNMGLPAMAMPTM-------------AGNAASSI
YGSREEKPSEGFTFKATPMDHSANLCYSTAGNLVMGP*----------------------
--------------------

#OoW88
------------------------------------------------------------
------------------------------------------------------------
-------------MAAARRVEGGGSLWGPPPPPSSGGGPPQLPAAAVEGLLDAPFPSGGG
GGDGWPPLSGTAVLLGYPQGNFQIFPEQDLVPLTAQDVHSKCITLGRAENPSFIPLATSA
LVSQHTRSSSVNVTPLQEILTLPSQISNVNTESIGVLQG---------------------
------------------------------------------------------------
------------------------------------------------------------
-------------------------LPASSIV----------------------------
------------------------------------------------------------
------------------------------------------------------------
-------------------------------------LDRPA------------------
------------------------------------------DDGYNWRKYGQKAVKG--
----------------GEYPKSYYKCTHPNCLVRKNVEHS--------------------
------------------------------ADGRIIQIIYRGQHTHERPTKRRFKDCG--
-----------------------------------------------------------G
ISDDLDDFSGTTGISVRSQTDYDDYCRK--------------------------------
------------------------------------------------------------
-----------------------PIIPSGTMVGPLVKKIEDGDDQLSGSSDNQDE-----
-------------HDDEVRTADGASGDASSNERNVPAPGQKIIVSTTSE-----------
-----VD-----LLD-DGYRWRK---------YGQKVVKG-NPY----------------
------------------------------P-RSYY--KCT--YL----GCDV-------
---------------------KKQV-E---RS--------VEE------PNA-VITTYEG
KHT-H-------------------------------------------------------
--------------DVPAARNKGHDVANASLLQNTKSN----------------------
--------TYSTE-------QA---YTTITC*----------------------------
------------------------------------------------------------
------------------------------------------------------------
------------------------------------------------------------
--------------------

#OoW89
------------------------------------------------------------
------------------------------------------------------------
--------------MVAVPCFLASPAFAGHFSMSHQAALASVTAQAQIQLQSPTTPYSEG
LPSPFPMTPKAVMPLQQAPSGTEGSVRRPVLEKSASF-----------------------
------------------------------------------------------------
------------------------------------------------------------
------------------------------------------------------------
------------------------------------------------------------
------------------------------------------------------------
------------------------------------------------------------
-------------------------------------QSRPHHHVSVNMV----------
------------------------------------------GDGFNWRKYGQKQVKS--
----------------SENSRSYYRCTNSNCLAKKKVEHC--------------------
------------------------------PDGRVVEIIYRGTHNHEPPQKTRFVKER--
-----------------------------------------------------------V
AHITGSSGDDETLRLVNTEIIESRSPGC--------------------------------
------------------------------------------------------------
------------------------KLEPGAVSEASEQQLFCSSDCEGDAGNKSED-----
----------------DHPSTEPQPKRSRI---IETSTPLTPVLRTVRE-----------
-----QKIIVQAGKTSDGYRWRK---------YGQKIVKG-NPN----------------
------------------------------P-RSYY--RCT--HD----GCPV-------
---------------------RKHV-E---KA--------PDD------DNN-IVVTYEG
KHN-H-------------------------------------------------------
--------------DQPFRSNSESKDGPVPMIIPAETI----------------------
--------SEQPS------------TMTSTLDQKQPISMLKGGD----------------
-------------------------------------------N-----EPTKDKTSEIG
GEKAVEPAQPLISIKTNPDDMKNTLLKDTSAVVPVQNN*---------------------
------------------------------------------------------------
--------------------

#OoW90
------------------------------------------------------------
------------------------------------------------------------
----------------MAGSSDHGSLMEDWMPPPTPSPRTLMSSFLNEDFVSGSFSNIFN
DHESNKHQDQFERSRELVDLSKEVPSQSARPAFQRYASLDHSMVSPTQRSNSHGGLAERR
AARAGFSVPKIDTSRGGSSAVIRSPVAIPPGLSPTTLLESPVFLYNA-------------
------------------------------------------------------------
------------------------------------------------------------
------------------------------------------------------------
------------------------------------------------------------
------------------------------------------------------------
-------------------------------------MAQPSPTTGTLPFLVASNAKSTI
PSATKMDEDHTFG-----------------------------NDNFSFQPHVGSRLPNFS
AAEKGLSACHQNQSLSNIHQQESSLQSSFTAVKDTTDEKNVKTKTSDSMFGDNHSSSDEQ
EGDETKQNGEYSMPPPNHRSGVPLSHTNNPEVTVLENHGSQTGHNSASLWDNGKNDRL--
--------------------------------------------------QDAQSEVVET
RTAACLPISTNCDTSIIESQDAVDVSST--------------------------------
------------------------------------------------------------
---------------------LSNEEDDRATHGTASIECNGDGDETDSKRRKLDA-----
---LTAATAAITTTSNIDMGAAASRGVREP---RV-------VVQTTSE-----------
-----VD-----ILD-DGYRWRK---------YGQKVVKG-NPN----------------
------------------------------P-RSYY--KCT--HQ----GCSV-------
---------------------RKHV-E---RA--------SHD------LKS-VITTYEG
KHN-H-------------------------------------------------------
--------------EVPAARNSGHGSSGSGSVPSAPQA----------------------
----NGSQRRQEPVQASFGQFG---GTAPFSSFVLPPRNQFGPA----------------
-------------------------------------------A-----SNFPFGMVPPG
MAIPMPSLGSLASAKMAGHPSTMQGYQGLMMPEGEMKME---------------------
------PISQLGFPVVNQSSSSFQQMMNRPPFGPQM*-----------------------
--------------------

#OoW94
------------------------------------------------------------
------------------------------------------------------------
------MEEEVEAANRAAVESCHRVLALLSQQQDPALLRSIASETGEACAKFRKVVSLLG
NDGGAGGGRGGGGGHARGRMAGRSRPAAVLREKGFLESSSGAGGGGGQLGMMMSGAATPS
TSSAAHLRNRIG------------------------------------------------
------------------------------------------------------------
------------------------------------------------------------
------------------------------------------------------------
------------------------------------------------------------
------------------------------------------------------------
-------------------------------------GSAPP------------------
------------------------------------------DSLRGLDLVSSSSKGG--
----------------AHQFDPPKLVQPLSVQFQFGATAH--------------------
-------------------------RYPFQQHQHQQKLQAEMFKRSNSGISLKFDSPS--
-----------------------------------------------------------A
TGTMSSAFMSSLSMDGSVASLEGKPPFH--------------------------------
------------------------------------------------------------
-----------------------LIGGPVASDPVNAHHAPKRRCTGRGEDGSGKC-----
----------------ATTGRCHCSKRRKL---RIKRSIK--VPAISNK-----------
-----IA-----DIPPDEYSWRK---------YGQKPIKG-SPH----------------
------------------------------P-RGYY--KCS--SV---RGCPA-------
---------------------RKHV-E---RC--------VDD------PAM-LIVTYEG
EHN-H-------------------------------------------------------
--------------TRLPTQSAQT*-----------------------------------
------------------------------------------------------------
------------------------------------------------------------
------------------------------------------------------------
------------------------------------------------------------
--------------------

#OoW95
------------------------------------------------------------
------------------------------------------------------------
------------------------------------------------------------
------------------------------------------------------------
------------------------------------------------------------
------------------------------------------------------------
------------------------------------------------------------
------------------------------------------------------------
------------------------------------------------------------
------------------------------------------------------------
-------------------------------------MLELG------------------
------------------------------------------GDTNKLTNLVGGKRKG--
------------------------------------------------------------
-------------------------------------------------------DKH--
------------------------------------------------------------
------------------------------------------------------------
------------------------------------------------------------
-----------------------------------------SMDNHNLEEEAKES-----
----------------GNKRRKNAEHTGST------------VAQAPHN-----------
----------------DGHQWRK---------YGQKWISR-AKH----------------
------------------------------F-RSYY--RCANSKV---QGCPA-------
---------------------TKTVQQMDSSG--------NGT------SKL-FNVDYYS
QHT-C-------------------------------------------------------
--------------RGDGIANPYVVDTAHHSTEPINQT----------------------
-----------------------------KCNSPTLEHEAHEVQ----------------
-------------------------------------------D-----ERFENLCMVQN
MPEYLIEFELERAFEFTVNSPLGSEHWMFDDSIRCEQSP---------------------
-----------------------ICIWG*-------------------------------
--------------------

#OoW96
------------------------------------------------------------
----------------------------------------------------------MS
ARPPPPPRPRLALPPRSAAESLFTGAGDASPGPLTLASALFPSDPDGGVMTSSSAAAGAT
SFTQLLIGNLAAPPPPLPPPQQQQQREAARGGGVARAGPALSVAPPAAAGSVFTVPPGLS
PSGLLDSPGMLFSPAMGGFGMSHREALAQVTAQASHSPL---------------------
------------------------------------------------------------
------------------------------------------------------------
-------------------------RM---------------------------------
------------------------------------------------------------
------------------------------------------------------------
-------------------------------------FDHTEQPSFSAAPTSSEAMQHMN
AAVNMTGISDMVTGPTNNENVAFQPAEASQRYQVNAPVDKPADDGYNWRKYGQKVVKG--
----------------SDCPRSYYKCTHPNCPVKKKVEHA--------------------
------------------------------EDGQISEIIYKGKHNHQRPPNKRAKDGS--
-----------------------------------------------------------S
SAADQNEQSNETTSGLSGIKRDQEAIYG--------------------------------
------------------------------------------------------------
-----------------------MSEQLSGLSD--------GDDMDDGESRPHEA-----
----------DDKESDSKKRNIQISSQRTSAEAKI-------IVQTTSE-----------
-----VD-----LLD-DGYRWRK---------YGQKVVKG-NPH----------------
------------------------------P-RSYY--KCT--YA----GCNV-------
---------------------RKHI-E---RA--------SSD------PKA-VITTYEG
KHN-H-------------------------------------------------------
--------------EPPVGRGNNQNAGNAAPSSSSQQN----------------------
----MQNLSSNQA-------SL---TMADFNNINQRPIGVLQFK----------------
-------------------------------------------S-----EE*--------
------------------------------------------------------------
------------------------------------------------------------
--------------------

#OoW97
------------------------------------------------------------
------------------------------------------------------------
------------------------------------------------------------
------------------------------------------------------------
------------------------------------------------------------
------------------------------------------------------------
------------------------------------------------------------
------------------------------------------------------------
------------------------------------------------------------
------------------------------------------------------------
------------------------------------------------------------
------------------------------------------------------------
----------------------MALDSVVPSYPSDLGSSR--------------------
------------------------------------------------------------
------------------------------------------------------------
------------------------------------------------------------
------------------------------------------------------------
-----------------------------------------PTSTRTPQQQRVSP-----
-----------------------RKEERTW------------TTDTYAP-----------
-----YD---------DGHQWRK---------YGEKKLSN-SNF----------------
------------------------------P-RFYY--RCTYKND---MKCPA-------
---------------------TKQVQQ---KD--------TND------PPL-FSVTYFN
HHT-C-------------------------------------------------------
--------------NSSSKIVGSTPDSTGQSSSRKAIS----------------------
-ICFNSHGTTGEQ-------PT---FLSSSASLLSPSIQSYRSN----------------
-------------------------------------------Q-----QPDMNTYSRQF
QWTDTSSSTSNAPVKTEADDYAEASASPNTTGALSRTLL---------------------
-----------------PIGQSRCIEYFHFL*----------------------------
--------------------

#OoW102
------------------------------------------------------------
------------------------------------------------------------
--------------------------MFPSPGRAVMALGHHGAARQQATAMAAAASSTTT
SAAAATVAFSFHQPSPTPPPHHHGILGYSPLV----------------------------
------------------------------------------------------------
------------------------------------------------------------
------------------------------------------------------------
------------------------------------------------------------
------------------------------------------------------------
------------------------------------------------------------
-------------------------------------LDHHP------------------
------------------------------------------TTTTSSHAPSPPTLHH--
----------------HALHAAAPPAAHPPRSSPPHPWSC--------------------
------------------------------------EEGDRGRQMGKGAAATMGMGIN--
-----------------------------------------------------------D
DGNNAAAVSAAA------------------------------------------------
------------------------------------------------------------
-----------------------------------------AQHHLGVGAVRMKK-----
----------------AAGGGKTRRKVREP---RF-------CFKTMSD-----------
-----VD-----VLD-DGYKWRK---------YGQKVVKN-TQH----------------
------------------------------P-RSYY--RCT--QD----NCRV-------
---------------------KKRV-E---RL--------AED------PRM-VITTYEG
RHV-H-------------------------------------------------------
-----------------SPSRDDDDAARASTEMTFIW*----------------------
------------------------------------------------------------
------------------------------------------------------------
------------------------------------------------------------
------------------------------------------------------------
--------------------

#OoW104
------------------------------------------------------------
------------------------------------------------------------
---------------------------------MKILESFGHSDCQVVINMIEHQKALM-
------------------------------------------------------------
------------------------------------------------------------
------------------------------------------------------------
------------------------------------------------------------
------------------------------------------------------------
------------------------------------------------------------
------------------------------------------------------------
------------------------------------------------------------
------------------------------------------VELRGMVIPILPSDNE--
----------------QAKLALQLLGNILSCSDRAISMLE--------------------
--------------------------------------------------LGGDTNKL--
-----------------------------------------------------------T
NLVGGKRKGDNH------------------------------------------------
------------------------------------------------------------
-----------------------------------------SMDNHNLEEEAKES-----
----------------GNKRRKNAEHTGST------------VAQAPHN-----------
----------------DGHQWRK---------YGQKWISR-AKH----------------
------------------------------F-RSYY--RCANSKV---QGCPA-------
---------------------TKTVQQMDSSG--------NGT------SKL-FNVDYYS
QHT-C-------------------------------------------------------
--------------RGDGIANPYVVDTAHHSMEPINQT----------------------
-----------------------------KCNSPTLEHEAHEVQ----------------
-------------------------------------------D-----ERFENLCMVQN
MPEYLIEFELERAFEFTVNSPLGSEHWMFDDSVRCEQSP---------------------
-----------------------ICIWG*-------------------------------
--------------------

#OoW107
------------------------------------------------------------
------------------------------------------------------------
-----------------------MDIVVESPPVRDEKKVDVATIGGAPPIVFESFASSTK
RDSTIIKKEEKMEAAKAEMGEVREENERLKTMLSRIVSDYQSLHMHFLDVVKVK------
------------------------------------------------------------
------------------------------------------------------------
------------------------------------------------------------
------------------------------------------------------------
------------------------------------------------------------
------------------------------------------------------------
-------------------------------------EQAAA------------------
------------------------------------------DDKAPPAAELAAVAAD--
----------------DDDEPDDLVSLSLCTRPNAAAAAA--------------------
------------------------------ARRKGHERTSSSSSSGGGHDDGRLSLGL--
-----------------------------------------------------------S
RARGVASDDDDKASRALPPPTTPVLNLS--------------------------------
------------------------------------------------------------
-----------------------------SDSSGDATAAAAEPNQPNKASRSSSD-----
----------------GAGDGADDEVLQQQQAKKARV-----SVRVKCD-----------
-----TP-----TMN-DGCQWRK---------YGQKISKG-NPC----------------
------------------------------P-RAYY--RCT--VA---PNCPV-------
---------------------RKQV-Q---RC--------ADD------MSI-LITTYEG
THS-H-------------------------------------------------------
--------------PLPPAAAAMASTTSAAAAMLTSGSTTSTMHGGGAHHHLPFTSAGGG
GVGLLGPTTISTATSCPTVTLD---LTAPHSLLHPSSSSPYATA----------------
-------------------------------------------G-YESSRALPAAWSSGY
LAYGGAAAQPYYPAAKGIAPSPFGHHFGLMGMATAAARPAPEQLFGGQTTSPYLQRAIGG
GVAPAAVTDTIAKAITSDPSFQSVLAAAITSYMGRGGGAAAQNK*---------------
--------------------

#OoW108
------------------------------------------------------------
------------------------------------------------------------
----------------------------MQAQSRLAAASGGSGSGSSDIISFGGAGEEHE
AVVRE-------------------------------------------------------
------------------------------------------------------------
------------------------------------------------------------
------------------------------------------------------------
------------------------------------------------------------
------------------------------------------------------------
------------------------------------------------------------
-------------------------------------LTRGH------------------
------------------------------------------ELTARLRAEALRALRG--
----------------QGQAEATATFILGEVSRAFTVCLS--------------------
------------------------------------------IMASTSPSSPRPETPP--
------------------------------------------------------------
------------------------------------------------------------
------------------------------------------------------------
-----------------------------------------DSAVSVGAAPLLPT-----
-------------------RAAREDNVPRK------------RLLTASP-----------
-----YD---------DGYQWRK---------YGQKKINN-TNF----------------
------------------------------P-RSYY--RCSYHRE---RRCPA-------
---------------------QKHVQQ---RD--------GDDF-----PAL-HVVVYTH
EHT-C-------------------------------------------------------
--------------LQGAPVELPDATNSGAGVAAAASP----------------------
DYFPAGETPSSLR-------RR---GAQVVGGRPQFVDDRAAME----------------
-------------------------------------------E-----RERQVLVSSLA
RVLQGRQCYDDPGVDSRGAVGAVSAVHAPVAASSSSELP--------------------G
PVDAAGEGLDVMDYDVTDALFWGPFGTDSNSYGKPDVDTLF*------------------
--------------------

#OoW109
------------------------------------------------------------
------------------------------------------------------------
----------------------------------MTKMSSMKADGSVPKRRRQDVQKVVV
SLKDHKV-----------------------------------------------------
------------------------------------------------------------
------------------------------------------------------------
------------------------------------------------------------
------------------------------------------------------------
------------------------------------------------------------
------------------------------------------------------------
-------------------------------------EQGPP------------------
------------------------------------------ADSWSWRKYGQKPIKG--
----------------SPHPRYHHLALIPHTYTALNVLVI--------------------
------------------------------------------LQSFACALVLYITDNF--
------------------------------------------------------------
------------------------------------------------------------
------------------------------------------------------------
------------------------------------------------------------
----------------TRIRLSGQLLVRFF------------------------------
------------------LLYQS---------ILLALFVD-HAA----------------
------------------------------S-RGYY--KCS--SY---RGCPA-------
---------------------RKQV-D---KC--------RND------ASL-LIITYTS
DHN-H-------------------------------------------------------
--------------DNYATTTANSVQEQAHNPDRSDAG----------------------
----DALSNGMSL-------AE---VVTVASSKLSSEEESCDFF----------------
-------------------------------------------D-----ELEELP-----
-------------ASASPLPSLSFMVQESSFSDARTLL*---------------------
------------------------------------------------------------
--------------------

#OoW111
------------------------------------------------------------
------------------------------------------------------------
----MNPLLLLLMNLTHASSLSRFRCRRISNKRVVNKLIMEYSNDWDLQALVRSCGTAVA
DSEPE-------------------------------------------------------
------------------------------------------------------------
------------------------------------------------------------
------------------------------------------------------------
------------------------------------------------------------
------------------------------------------------------------
------------------------------------------------------------
-------------------------------------PPAPS------------------
------------------------------------------TRRAEAETVVVGRAGG--
----------------APEFVGQPVRSAAAAAASFYDLEY--------------------
------------------------------------------LDVYHELPRAPFLVTA--
-----------------------------------------------------------P
STSRERGEGEHEVLISFPA-----------------------------------------
------------------------------------------------------------
-----------------------------------------ASTSGQGRKQPGRK-----
----------------PGVRTARPKRSKKSQLKKV-------VCEVPVA-----------
-----DG-----GVSTDLWAWRK---------YGQKPIKG-SPY----------------
------------------------------P-RGYY--KCS--SL---KACMA-------
---------------------RKMV-E---RS--------PEK------PGV-LVVTYIA
EHC-H-------------------------------------------------------
--------------AVPTQLNSLAGTTRNNKPASPDHH----------------------
-------------------------QQQPSPGGASTDEAATAAK----------------
-------------------------------------------P---EDSADTCSMADDE
NDLWAPVEMDMDDFFGPFDDDLDHFLDDDGVLGRRLSL*---------------------
------------------------------------------------------------
--------------------

#OoW113
------------------------------------------------------------
------------------------------------------------------------
------------------------------------------MDGGDIHLLLSILADGEE
Q-----------------------------------------------------------
------------------------------------------------------------
------------------------------------------------------------
------------------------------------------------------------
------------------------------------------------------------
------------------------------------------------------------
------------------------------------------------------------
-------------------------------------ARQLG------------------
------------------------------------------EPAAAADDEYHGGGHG--
----------------RGEEYYRGVARQLQCTFARAMAVA--------------------
------------------------------------------RAIEAAAGAGGGASGS--
-----------------------------------------------------------R
GTTGDRSDSPR-------------------------------------------------
------------------------------------------------------------
-----------------------------------------SADESSGRTARDAV-----
----------------AQQERHHDTIKRRKGLPRWTENIRVPDASLEAT-----------
-----PD---------DGFSWRK---------YGQKDILG-AKF----------------
------------------------------P-RGYY--RCTYRNA---QGCPA-------
---------------------TKQV-Q---RS--------DAD------LAV-FDVTYQG
AHT-CHQRQRRV------------------------------------------------
--------------PASPPAAGDQPPPQADPSVELLVN---------FKHGLKVETNGLA
PPPPPPPTNFHDGHDQHFCFPSM--PPFHAGVGPPPPADDALGG----------------
-------------------------------------------G-----CNFSSPFVPPA
GSAAGSSYFSMEHSYEPRGQFVMSRGDSSELHEVVSAAA-----------PSAMVDPAAA
AAGGGEFDYPLYHGEVDPHLPFPPLFGHASMYGQYRDA*---------------------
--------------------

#OoW114
------------------------------------------------------------
------------------------------------------------------------
---------------------------------MAVTDSVCLSDEQEAVAVTEVAQVYE-
------------------------------------------------------------
------------------------------------------------------------
------------------------------------------------------------
------------------------------------------------------------
------------------------------------------------------------
------------------------------------------------------------
------------------------------------------------------------
-------------------------------------LIKTQ------------------
------------------------------------------QPLLLVHQQPQQLAHG--
----------------LLSHALRALNVALSVMNQPHHQHA--------------------
-----------------------------------------SSSAAAAAVPVMSMIKA--
-----------------------------------------------------------E
AATPANSSSPAADV----------------------------------------------
------------------------------------------------------------
-----------------------------------------ADNHVVGKPRRSSP-----
----------------AKRRRINCEDKSSW------------VNHTVVP-----------
-----HE---------DGYQWRK---------YGEKNIQG-THF----------------
------------------------------T-RSYF--RCTYRDD---MGCQA-------
---------------------TKQVQQ---KD--------NND------PPN-FQVTYSN
DHT-C-------------------------------------------------------
--------------NFGRTTTRIINNTNNNPAAALHSL----------------------
TANPNDPDDDDDDDTIFTKMIK---QEKPAAWLPPPDLTAISNN----------------
-------------------------------------------S-----DETPVLHVCQE
VAPCSSNSSVISHYADEFDQHQMLETTVMEEALGLGADL---------------------
---------DDPYFYDPSLLVLYENLMNCY*-----------------------------
--------------------

#OoW115
------------------------------------------------------------
------------------------------------------------------------
-----------------------------------------MASGGGGTAAAATTEKL--
------------------------------------------------------------
------------------------------------------------------------
------------------------------------------------------------
------------------------------------------------------------
------------------------------------------------------------
------------------------------------------------------------
------------------------------------------------------------
-------------------------------------IRRAQ------------------
------------------------------------------KSTNQLKALLAGGGGG--
----------------RSSGAVEVILSDISDSLSQALASL--------------------
------------------------------------------VLRAASDDRLLPAAAP--
-----------------------------------------------------------P
EASLLPSYGQ--------------------------------------------------
------------------------------------------------------------
-----------------------------------------SVVNSGGRSVSKRK-----
----------------AQRRSKADGSSRR-------------IILERGD-----------
-----PD---------DSYPWRK---------YGQKDILG-ARF----------------
------------------------------A-RSYY--RCA--QM---LGCSA-------
---------------------RKHV-Q---QS--------DDD------PSR-LEITYIG
AHT-C-------------------------------------------------------
--------------GGHRPSSPATNPVDGTRCDAATSH----------------------
---RLLPAAAAAA------------PSAMQKWDEHVVASSDDMM----------------
-------------------------------------------V-----VCTPSMAASSW
LFIPSPACSQSELLSEAEVPELRVRQEQDASPDDLVEVE---------------------
-------EHKKPCDADDESLPLHDSVVPDFL*----------------------------
--------------------

#OoW116
------------------------------------------------------------
------------------------------------------------------------
------------------------------------------------------------
------------------------------------------------------------
------------------------------------------------------------
------------------------------------------------------------
------------------------------------------------------------
------------------------------------------------------------
------------------------------------------------------------
------------------------------------------------------------
------------------------------------------------------------
------------------------------------------MASPRLKREQSFDFEE--
----------------ASAQEAVGSASASYSPPGAGVFGI--------------------
----------------------------------------------------SPPESS--
------------------------------------------------------------
------------------------------------------------------------
------------------------------------------------------------
------------------------------------------------------------
----------------PRDGRKRRKDRPSW------------VKHTFTP-----------
-----HF---------DGHLWRK---------YGQKNIKD-SAF----------------
------------------------------P-RLYY--RCSYRED---RQCLA-------
---------------------SKLVQQ---EN--------DDD------PPL-YRVTYTY
EHT-CNTTPVPTPDVVAE------------------------------------------
--------------QPPPGAAGDAYLLRFGSSAGGGGG----------------------
--GIHADAQQQTERERQQQYQQ---HSARRPFMMLSFDSGSHLH----------------
-------------------------------------------E-----QPHAFPPDGQL
PTAASPSSFTAAEVLAPPPAPLPTTTMNDGGDLFSTWDA-------------------FR
YGLDDDHGHLGNHGYLPDDCNGGDDNY*--------------------------------
--------------------

#OoW118
------------------------------------------------------------
-------------------------------------------MENQSGQPQYAMADQGF
HPFSPFMLAPSTMQQHVGSSSSTAVIQMAALPSHTCYGNIDLADDGFHWRMCGQNTIQGG
LVFSYQCALPNCGVRKSITRSADGQTIETVCRGYHNHPRQSLRWLGDGSERLEPISQDIV
LLEASDAAGAAAGPSVTGTGNGHGQSSGSSDSYRDDDGD---------------------
------------------------------------------------------------
------------------------------------------------------------
------------------------------------------------------------
------------------------------------------------------------
------------------------------------------------------------
-------------------------------------LGIDGDASAGDANAVKSKQVPAP
AKGIIVQTASEVDILDNSAR----------------------HENSQPRKKVRSKSTV--
----------------WEEFEVVLIDGKVQTAECKHCKKC--------------------
-----------------------------LSAKTSGGTSHLLRHLKICPAQHGTSSVQ--
-----------------------------------------------------------K
KCSSLTDLPIAKSWKDDQESSLDKIIRS--------------------------------
------------------------------------------------------------
---------------------IVSNLCPFSAMYSASFAQFLAGRNPSLNMVQQAT-----
----------------VEEKFLSVFHNKKLKLKDKITTTPGGVFLSLGE-------WQRL
YFQVRVACLTVHFID-EDWRINRKTIRCSLSVFGKSDILSLYPHWQSDIFHAEKVLKEVV
RDWGLLDKLLGVTLQRSVDKKAPLHLEDDITGRNYLLSKCKLLSI----PCMVDALHELM
DSTVLDMESTWSHYMTSSPERKQKYQEVLSQL--------HLDRPSLGSKGW-YLTFYFS
EAALQFIKSF--------------------------------------------------
--------------PLPDVKPNYQSDPCEPSFDDLEAT--------ENYCKIARAAYHVI
KVVSGSHNMTSDSYFHVIWSLRAAIQELPSMKNIGKVFDVAYMQKKFEKNWKKWYLWLSI
AVVLDPRYKLEFIERCFRQAFSHVAGMYFSEVRAKLYELYIQYSYVNEQSKEILDHNNNC
SDIQISAPLHNKGQNSTTAQAAVEEFKELYEYLGGGQCPQDDSFDILKWWRGNSSAYPTL
ARMARDILAIPGCAVSAESAFDQCDQRAELFNGKLRPETTEALICAQSWIKSSGTADADD
GNKNILF*------------

#OoW119
------------------------------------------------------------
------------------------------------------------------------
------------------------MGDVLRAQATAAADEVCVWPGELDEHLIGELLVDDG
LFVP--------------------------------------------------------
------------------------------------------------------------
------------------------------------------------------------
------------------------------------------------------------
------------------------------------------------------------
------------------------------------------------------------
------------------------------------------------------------
-------------------------------------AAEHP------------------
------------------------------------------DLYYSFDAGSSAAAAA--
----------------AAPCNGGGSAEHEPPRPAPAVSRA--------------------
------------------------------------------LCSVYSGPTIRDIEKA--
-----------------------------------------------------------L
LSSSSRSPYPS-------------------------------------------------
------------------------------------------------------------
-----------------------------------------GHRYSSLYFRRVEA-----
----------------ESKYTSKVRSCGGK------------------------------
-------------MPADGYKWRK---------YGQKSIKN-NRH----------------
------------------------------P-RSYY--KCT--SS----RCSA-------
---------------------KKHV-E---KS--------TDD------PEM-LIVTYEG
SHH-HG------------------------------------------------------
--------------PQPLFPPHIAQPPPTTSVVDFSAA----------------------
----GAEPPSSSA------------AARKRKNDVRPGFSPTTSE----------------
-------------------------------------------D-----DVDGAGLRPGW
PQDDETSRDDAELQRRGAAPRRVATDHSCDDGGGSTSAS---------------------
--SVARADAVTALSSDSPPTIWSCLDWPWSQETLFL*-----------------------
--------------------

#OoW121
------------------------------------------------------------
------------------------------------------------------------
------MEGMEEANREAVQSCHRVLTLLSNPHSQLVPNKDLAAATGEAVAKFGSVASRLN
NGNGLQGHARVRKIKKPLPIFDSNLFLESPAVAAATAAKTSNPSPITSLQLFPRYHQMEG
SSSKD-------------------------------------------------------
------------------------------------------------------------
------------------------------------------------------------
------------------------------------------------------------
------------------------------------------------------------
------------------------------------------------------------
-------------------------------------PVRIP------------------
------------------------------------------AQFPKRLLLDNPVVDS--
----------------DGPSRGLPLQLIQPVSVAPPAGTP--------------------
-----HPALPSAHLHFIQQHQSYQRFQLMQQMKMQSEMIKRSGLGEQGGSNGGGKGVN--
-----------------------------------------------------------L
KFDSSNCTASSSRSFLSSLSMEGSIASL--------------------------------
------------------------------------------------------------
-----------------------DGSRSSRPFQLVSGSQTSSTPELGLMQRRRCT-----
-------GREDGSGRCTTGSRCHCAKKRKLRIRRSIK-----VPAISNK-----------
-----VA-----DIPADEFSWRK---------YGQKPIKG-SPH----------------
------------------------------P-RGYY--KCS--SV---RGCPA-------
---------------------RKHV-E---RC--------VDD------PSM-LIVTYEG
DHN-H-------------------------------------------------------
--------------NRVLAAQPA*------------------------------------
------------------------------------------------------------
------------------------------------------------------------
------------------------------------------------------------
------------------------------------------------------------
--------------------

#OoW125
MEGAMFNLPGRLDGLLLRHGSMLPKGAEEEIPLIKQDLEEIISVLHGHCSEPKLEDHAMV
VRFWMKEVRELSYDIEDCMDQYEHAATATQSRTGPNIRRRKFNRRRGNKIPWVPQKLMQR
LWMANKIREFSLRAQEALQRHTMYNNFGGITTASTTRGDVCFTTPWHPMQFREHTDNVHS
VGIDADGMEAALNDLNKLKDLLAGIPTASLVQFREHANRVRGIHIDMEAILNKLENIPPG
ITTTTTARGDVSSTSSRQPTRFMESTCHVGIDAAVNKLENLLDVCGEEKLKVVSIVGVGG
LGKTTLAKKLYHKLRRQFECRAFVRTSQKTDMRRLLINILSQVLPHQSPDNWKAHSLISS
IRTYLQDKRYLIIIDDLWATSTWDISKCSLPDGNNSSRILTTTEIDDLALQSCSYDLKFI
FKMKPYCEDDSRKLFFSTIFGSHSKCPPQVSETLYDIVRRCGGLPLAIVTVASLVASHLD
KQEQWDYINKSLGYSLMANPTLEGMKQLLNLCYNNLPQHLKACMLYLSMYQEDHIIWKDD
LVSQWIAEGFICAIEGHDKEEISRAYFDELVDRKIIQPVHIDDNGEVLSCVVHHMVLNFV
TYKSIEENFIIAIDHSQATTRFSDKVRRLSIHFGNVEDATPPTNMRLSQVRTVAFFGILK
NMPFIMEFRLIKVLVLHFLDDGDSIGIFDLTKISELVQLRYLKVTSNVILKLPTQIQGLQ
YLVTLKIDGKISAIPSDIIHLPGLLHLTLPAKTNLPNGIVHMTSLRTIGYFDLSCNSEEN
LWSLGELTNLRDLQLTYSEIHSDNLKNNMKYLGSILGKLRNLKSIILSPASSSYADTL--
-----------------------------------------------------HIDRATS
TRISVNGWNSMSSPPALLQRFELLPCVCIFSNLPNWIGQLGNLCILKVGIGEITSNVVNV
LGGLLALTVLSLYVHTKPAERIVFDNVGFSILKYFKFICSVPWMKFEAGAMPNLRKLKLG
FDVHRADQHDIIPVGIEHLSGLEEISAKIRVACTAHDHCRRFAESALTNAFRMHPGRPSV
NIRCVDWTFDGKDDSNAGTREEECRTLQKQQNIVKESSTEKCAVLEKDPGRGANKSVESR
EKPHMVGRHLKSNTEDDGLSWIK---------YDQKDILG-AKF----------------
------------------------------P-RAYF--RCTHWSSTKKKGCMA-------
---------------------TKEV-Q---RD--------DDD------PLL-FDIVYHG
DHT-C-------------------------------------------------------
--------------AQTNNEQPVRSLTRSTDEQSQQSG----------------------
---LELSSPYDWHGHKLS-------AKAQVTKMTTQVQVRLSSV----------------
-------------------------------------------Q-----DVEPLWDGHGW
RKYGQKDIVGAKFPRFYFR-----------------------------------------
------------------------------------------------------------
--------------------
